# Supplementary material for: SyConn2: dense synaptic connectivity inference for volume electron microscopy
Source: Nat Methods. 2022 Oct 24;19(11):1367–70. doi: 10.1038/s41592-022-01624-x (PMC9636020; doi:10.1038/s41592-022-01624-x)
Supplement: Source Data Fig. 2 — Raw number data for Figure 2 [file 41592_2022_1624_MOESM4_ESM.zip]

Archive with 6 entries (6 files):
- Fig2b_source_data_spine_classification.txt
- Fig2c_source_data_celltype_classification.xls
- Fig2d_source_data_cell_clustering.csv
- Fig2e_source_data_control.csv
- Fig2e_source_data_large.csv
- Fig2e_source_data_small.csv
