# Supplementary material for: SyConn2: dense synaptic connectivity inference for volume electron microscopy
Source: Nat Methods. 2022 Oct 24;19(11):1367–70. doi: 10.1038/s41592-022-01624-x (PMC9636020; doi:10.1038/s41592-022-01624-x)
Supplement: Source Data Fig. 2 — Raw number data for Figure 2 [file 41592_2022_1624_MOESM4_ESM.zip › Fig2b_source_data_spine_classification.txt]

1_512:	[0.85395092 0.85344014 0.87541904]
2_512:	[0.88482944 0.90440733 0.91915599]
4_512:	[0.94685332 0.92309901 0.92364985]
8_512:	[0.94353979 0.94431391 0.93535231]
12_512:	[0.90440733 0.92121175 0.92886685]
16_512:	[0.91013946 0.90945055 0.90568938]
20_512:	[0.87624859 0.88579659 0.89554307]
24_512:	[0.86832127 0.85060259 0.87028573]
28_512:	[0.83639759 0.84319364 0.82279501]
32_512:	[0.8119032 0.81734356 0.846176 ]
1_1024:	[0.65582177 0.79986077 0.81820969]
2_1024:	[0.92241874 0.932888 0.92722561]
4_1024:	[0.94352685 0.94141437 0.963595 ]
8_1024:	[0.94353979 0.92886685 0.93461893]
12_1024:	[0.91489886 0.9163665 0.92065934]
16_1024:	[0.91824395 0.92396287 0.91731426]
20_1024:	[0.91392683 0.91151144 0.91489886]
24_1024:	[0.88126434 0.89518037 0.90329038]
28_1024:	[0.87717048 0.86098029 0.85354412]
32_1024:	[0.85235653 0.85608377 0.84186206]
2_2048:	[0.91549451 0.95034653 0.87320672]
4_2048:	[0.96124013 0.9694142 0.95843497]
8_2048:	[0.92958924 0.95824284 0.93853572]
12_2048:	[0.90568938 0.9428969 0.94922513]
16_2048:	[0.92816056 0.91915599 0.92915342]
20_2048:	[0.94332246 0.93784164 0.91975393]
24_2048:	[0.90568938 0.89475839 0.90289514]
28_2048:	[0.90533142 0.89276241 0.88139447]
32_2048:	[0.89475839 0.90568938 0.89041771]
4_4096:	[0.96961264 0.98053103 0.98621664]
8_4096:	[0.95540179 0.94969911 0.98331876]
12_4096:	[0.95796851 0.92640254 0.94646728]
16_4096:	[0.92805266 0.94588818 0.95179185]
20_4096:	[0.95179185 0.94035638 0.94668461]
24_4096:	[0.9321296 0.94922513 0.93111418]
28_4096:	[0.94848064 0.92581691 0.92781065]
32_4096:	[0.92168041 0.92364985 0.92966528]
4_8192:	[0.97510202 0.97225981 0.95851372]
8_8192:	[0.95295231 0.95796851 0.96961264]
12_8192:	[0.96110617 0.963595 0.96621533]
16_8192:	[0.94922513 0.96100169 0.95233207]
20_8192:	[0.95233207 0.9694142 0.95811049]
24_8192:	[0.96056182 0.94979154 0.94125143]
28_8192:	[0.93967419 0.93713367 0.96056182]
32_8192:	[0.93186343 0.94864703 0.92606773]
12_16384:	[0.95780212 0.97789567 0.97498875]
16_16384:	[0.96318215 0.95233207 0.98055728]
20_16384:	[0.95824176 0.9694142 0.96073009]
24_16384:	[0.92907966 0.96645218 0.95796851]
28_16384:	[0.95549961 0.96921262 0.96120086]
32_16384:	[0.95490925 0.94685332 0.95843497]
24_32768:	[0.97510202 0.96126764 0.96955431]
28_32768:	[0.95511519 0.97250502 0.97507496]
32_32768:	[0.94707924 0.95242883 0.96073009]
