# Supplementary material for: SyConn2: dense synaptic connectivity inference for volume electron microscopy
Source: Nat Methods. 2022 Oct 24;19(11):1367–70. doi: 10.1038/s41592-022-01624-x (PMC9636020; doi:10.1038/s41592-022-01624-x)
Supplement: Source Data Fig. 2 — Raw number data for Figure 2 [file 41592_2022_1624_MOESM4_ESM.zip › Fig2c_source_data_celltype_classification.xls]

## Sheet: Sheet1
	labels	redundancy	npts	ctx	fscore
0	ctx20000_nb5000	1	5000	20000	0.631354
1	ctx20000_nb5000	1	5000	20000	0.618768
2	ctx20000_nb5000	1	5000	20000	0.618422
3	ctx20000_nb5000	10	5000	20000	0.865834
4	ctx20000_nb5000	10	5000	20000	0.833156
5	ctx20000_nb5000	10	5000	20000	0.854091
6	ctx20000_nb5000	20	5000	20000	0.896416
7	ctx20000_nb5000	20	5000	20000	0.865223
8	ctx20000_nb5000	20	5000	20000	0.873426
9	ctx20000_nb5000	50	5000	20000	0.918689
10	ctx20000_nb5000	50	5000	20000	0.891037
11	ctx20000_nb5000	50	5000	20000	0.899023
12	ctx4000_nb25000	1	25000	4000	0.509583
13	ctx4000_nb25000	1	25000	4000	0.559173
14	ctx4000_nb25000	1	25000	4000	0.54938
15	ctx4000_nb25000	10	25000	4000	0.793236
16	ctx4000_nb25000	10	25000	4000	0.776466
17	ctx4000_nb25000	10	25000	4000	0.793669
18	ctx4000_nb25000	20	25000	4000	0.83288
19	ctx4000_nb25000	20	25000	4000	0.870555
20	ctx4000_nb25000	20	25000	4000	0.843442
21	ctx4000_nb25000	50	25000	4000	0.884747
22	ctx4000_nb25000	50	25000	4000	0.868129
23	ctx4000_nb25000	50	25000	4000	0.854358
24	ctx20000_nb25000	1	25000	20000	0.80274
25	ctx20000_nb25000	1	25000	20000	0.820488
26	ctx20000_nb25000	1	25000	20000	0.795239
27	ctx20000_nb25000	10	25000	20000	0.935528
28	ctx20000_nb25000	10	25000	20000	0.94153
29	ctx20000_nb25000	10	25000	20000	0.927984
30	ctx20000_nb25000	20	25000	20000	0.934019
31	ctx20000_nb25000	20	25000	20000	0.96476
32	ctx20000_nb25000	20	25000	20000	0.961274
33	ctx20000_nb25000	50	25000	20000	0.962966
34	ctx20000_nb25000	50	25000	20000	0.955254
35	ctx20000_nb25000	50	25000	20000	0.944524
36	ctx20000_nb50000	1	50000	20000	0.811239
37	ctx20000_nb50000	1	50000	20000	0.776811
38	ctx20000_nb50000	1	50000	20000	0.782662
39	ctx20000_nb50000	10	50000	20000	0.910181
40	ctx20000_nb50000	10	50000	20000	0.901656
41	ctx20000_nb50000	10	50000	20000	0.937016
42	ctx20000_nb50000	20	50000	20000	0.932466
43	ctx20000_nb50000	20	50000	20000	0.94938
44	ctx20000_nb50000	20	50000	20000	0.941298
45	ctx20000_nb50000	50	50000	20000	0.958004
46	ctx20000_nb50000	50	50000	20000	0.95969
47	ctx20000_nb50000	50	50000	20000	0.951974
48	ctx20000_nb75000	1	75000	20000	0.76654
49	ctx20000_nb75000	1	75000	20000	0.759529
50	ctx20000_nb75000	1	75000	20000	0.773485
51	ctx20000_nb75000	10	75000	20000	0.937238
52	ctx20000_nb75000	10	75000	20000	0.951657
53	ctx20000_nb75000	10	75000	20000	0.910112
54	ctx20000_nb75000	20	75000	20000	0.946616
55	ctx20000_nb75000	20	75000	20000	0.943987
56	ctx20000_nb75000	20	75000	20000	0.952853
57	ctx20000_nb75000	50	75000	20000	0.948904
58	ctx20000_nb75000	50	75000	20000	0.932665
59	ctx20000_nb75000	50	75000	20000	0.951037
