# Supplementary material for: SyConn2: dense synaptic connectivity inference for volume electron microscopy
Source: Nat Methods. 2022 Oct 24;19(11):1367–70. doi: 10.1038/s41592-022-01624-x (PMC9636020; doi:10.1038/s41592-022-01624-x)
Supplement: Source Data Fig. 2 — Raw number data for Figure 2 [file 41592_2022_1624_MOESM4_ESM.zip › Fig2d_source_data_cell_clustering.csv]

	0	1	putCelltypes
0	4.4450955	5.877815	NGF
1	4.179537	5.612509	NGF
2	5.2118044	6.181744	NGF
3	-2.6368873	2.7450964	GPi
4	-2.5638368	2.5138137	GPi
5	4.5927787	8.023935	NGF
6	4.642292	9.481232	NGF
7	4.795572	6.0698695	NGF
8	1.0121738	2.6435926	STN
9	2.5129035	4.676687	FS
10	-1.2272211	2.7865105	GPi
11	1.9671829	4.34077	FS
12	-1.9928946	1.9773803	GPe
13	4.8365464	1.0600526	FS
14	4.3364215	9.243197	NGF
15	4.3632927	8.804651	NGF
16	-2.0327535	1.995432	GPe
17	5.2604256	5.250659	TAN
18	3.6589065	2.9460137	STN
19	-2.6650374	2.5883534	GPi
20	0.5800126	4.0429316	GPi
21	-2.6885128	2.7774894	GPi
22	-1.2412593	3.12136	GPi
23	4.6924233	9.310937	NGF
24	4.5172215	1.5258188	FS
25	5.134338	3.1161149	NGF
26	5.3811455	3.218008	NGF
27	4.692518	9.182455	NGF
28	5.1834607	6.098831	NGF
29	4.411781	3.1186233	STN
30	4.892886	6.023221	NGF
31	-2.5253565	2.4434059	GPi
32	3.994298	2.152452	LTS
33	4.930469	5.928395	NGF
34	4.5041904	8.71565	NGF
35	2.2161148	4.46996	FS
36	-2.7000494	2.6946785	GPi
37	-2.6577363	2.665794	GPi
38	4.991839	6.110501	NGF
39	1.5528964	4.150105	FS
40	2.5847504	4.54889	FS
41	2.7503004	3.9246504	FS
42	4.099117	8.44837	NGF
43	-1.4854914	1.9850968	GPe
44	4.2638655	9.264254	NGF
45	5.094777	1.0171847	NGF
46	4.335069	8.959627	NGF
47	4.1435523	2.6321187	LTS
48	2.5074167	4.030017	FS
49	-2.5030334	2.9951656	GPi
50	4.7715526	8.67183	NGF
51	4.5627627	8.517476	NGF
52	4.6323395	1.6386402	FS
53	5.6906357	1.5041691	LTS
54	4.641125	9.253266	NGF
55	4.1212215	3.1462467	STN
56	2.9336767	3.0430672	STN
57	-2.4457145	2.8692589	GPi
58	-0.72659266	3.2192066	GPi
59	5.1940565	5.780566	NGF
60	5.2766685	5.104771	TAN
61	-2.562104	2.6854684	GPi
62	0.5025325	3.8602216	GPi
63	-1.0110463	2.9370036	GPi
64	4.586539	7.6400247	NGF
65	4.866127	8.848804	NGF
66	4.5619845	9.371204	NGF
67	3.8908494	2.3984275	TAN
68	3.1208885	2.4953268	LTS
69	4.1504393	6.125756	NGF
70	1.4946078	4.684105	GPe
71	4.646453	8.73575	NGF
72	0.6624603	2.6971147	STN
73	0.43870893	2.4723358	STN
74	4.34586	9.245815	NGF
75	2.2997377	4.1063795	FS
76	4.136457	5.822022	NGF
77	5.267827	1.5481	LTS
78	-2.063823	2.0398595	GPe
79	3.6178267	2.775905	FS
80	4.410003	9.297785	NGF
81	2.0511742	3.797308	FS
82	4.2162805	8.792026	NGF
83	4.4641767	8.914292	NGF
84	5.4097643	3.25527	NGF
85	-1.9107763	1.9320263	GPe
86	2.6092749	4.658973	FS
87	4.73456	8.596834	NGF
88	3.899758	1.9434532	FS
89	4.468768	0.68213964	LTS
90	5.1494946	5.4911823	NGF
91	-2.0156963	1.8843225	GPe
92	4.9223537	5.7084317	NGF
93	5.251079	5.174255	TAN
94	1.8240511	4.1169095	FS
95	5.1365514	1.5567137	NGF
96	4.416476	0.6404646	LTS
97	-2.406955	2.3463893	GPi
98	4.766937	1.5368369	LTS
99	4.210572	8.779603	NGF
100	-1.5095443	1.9788053	GPe
101	0.52529037	2.4177418	STN
102	-2.0493433	2.0427136	GPe
103	4.754678	5.61447	NGF
104	1.321761	4.2150254	FS
105	4.6965647	9.426702	NGF
106	5.3280234	1.6298985	TAN
107	2.400708	4.8565993	LTS
108	4.65818	9.458876	NGF
109	2.5809453	3.5642774	FS
110	4.7283716	8.973028	NGF
111	5.767088	1.449512	LTS
112	1.3346134	3.2316155	TAN
113	0.27793458	2.427442	STN
114	4.636144	8.097496	NGF
115	5.0755105	5.316495	TAN
116	4.513012	2.9215715	STN
117	4.7112517	9.221298	NGF
118	-1.7803121	3.1696208	GPi
119	5.738575	1.1802139	LTS
120	4.7615995	8.624611	NGF
121	5.21751	4.9877024	TAN
122	-2.2179646	2.4657881	GPi
123	4.7688055	5.610784	NGF
124	1.9707328	4.332672	FS
125	4.3983064	3.0524125	STN
126	4.447604	0.72072953	NGF
127	4.6967945	8.350898	NGF
128	5.0374374	5.350952	TAN
129	4.8050685	0.98621386	LTS
130	-1.6592847	2.1205528	GPe
131	4.6843543	9.1305485	NGF
132	1.4111037	4.31079	FS
133	1.6410419	3.6632528	FS
134	4.612658	2.3298934	NGF
135	2.3717086	4.4725013	FS
136	0.52817357	3.9847739	LTS
137	4.908994	6.8393817	NGF
138	4.7602186	8.926205	NGF
139	4.421188	2.9845717	STN
140	4.636491	8.652021	NGF
141	-2.426903	2.589405	GPi
142	5.219255	2.6291595	STN
143	4.7466774	8.858884	NGF
144	1.5840727	2.7214136	STN
145	-2.6453755	2.650438	GPi
146	2.4359303	4.653549	FS
147	0.61185414	2.3028777	STN
148	-1.1655272	3.036848	GPi
149	5.1873775	5.8957014	NGF
150	4.604185	9.387718	NGF
151	4.30931	7.902096	NGF
152	4.8066196	8.946524	NGF
153	3.6159823	3.4213915	NGF
154	0.5395349	2.3459742	STN
155	-2.5326128	2.8862183	GPi
156	4.822486	8.819626	NGF
157	0.710864	2.4067802	STN
158	2.530452	3.3684452	FS
159	4.117553	8.353377	NGF
160	-1.0664327	2.1380568	GPe
161	5.1661606	3.1606336	NGF
162	0.687148	3.6894014	GPi
163	-0.6574843	2.277849	STN
164	2.0494387	4.155983	FS
165	4.4432435	8.964423	NGF
166	-1.9512486	1.9092808	GPe
167	2.8681605	3.6841671	TAN
168	4.614222	5.685462	NGF
169	2.3271904	2.7567735	STN
170	2.5802326	3.912162	FS
171	-1.8882285	3.0453134	GPi
172	4.6882796	3.188238	NGF
173	0.46431223	3.4365444	NGF
174	2.2665138	3.3800483	FS
175	1.720866	4.3043256	FS
176	-2.5124059	2.7852967	GPi
177	4.305505	9.129637	NGF
178	4.3270483	1.9779788	LTS
179	-1.3218371	3.172517	GPi
180	4.033156	3.1491451	TAN
181	-1.5792674	3.2356439	GPi
182	4.690899	1.5058607	LTS
183	4.628053	9.336544	NGF
184	1.635307	4.3713384	FS
185	0.5376837	2.4210715	STN
186	-2.6248362	2.679641	GPi
187	5.1437263	5.7613482	NGF
188	4.76724	6.1923056	NGF
189	4.4173994	0.6507518	LTS
190	-2.0675287	2.0780895	GPe
191	1.9005508	3.5765479	FS
192	1.2328817	2.6832385	GPi
193	3.4741468	2.4034557	LTS
194	4.577555	8.014018	NGF
195	4.3304563	9.19967	NGF
196	4.7314553	1.2101398	STN
197	4.725305	7.075431	NGF
198	-0.8427453	3.2029204	GPi
199	1.1913592	2.8985202	STN
200	-1.6476674	3.1476133	GPi
201	5.9373684	1.208585	LTS
202	1.6135081	2.6239715	STN
203	5.906519	1.2875534	LTS
204	-2.428994	2.3214157	GPe
205	5.2921343	2.6750908	STN
206	2.5969431	3.1953585	STN
207	-1.9818702	2.0632305	GPe
208	4.924076	1.0292932	FS
209	-1.240376	3.0031111	GPi
210	5.0543857	5.5995	NGF
211	-1.8788453	3.0841987	GPi
212	5.564916	2.248457	STN
213	2.371884	3.1897652	STN
214	-1.820335	3.062275	GPi
215	4.470522	5.972093	NGF
216	2.1622565	3.4236188	STN
217	1.6973552	3.9911358	FS
218	-2.3783824	2.3245215	GPi
219	1.5045602	3.8927584	FS
220	3.4827242	2.779941	STN
221	5.11479	1.4797568	LTS
222	0.8099568	2.7550423	STN
223	1.4950218	2.682606	STN
224	0.5014921	3.9183	GPi
225	4.2441754	3.0469818	STN
226	-2.4865515	2.867481	GPi
227	-0.9962829	2.1977427	GPe
228	5.323436	1.127736	NGF
229	4.6866717	8.17992	NGF
230	0.50774217	2.6705847	STN
231	-1.796284	1.9389607	GPe
232	4.5058975	3.062637	STN
233	5.962052	1.307052	LTS
234	2.1620493	3.6517262	FS
235	2.5777574	3.263618	FS
236	-2.5810835	2.9108076	GPi
237	4.5321207	5.576521	NGF
238	-0.92983544	2.9859111	GPi
239	-2.1274672	2.1570683	GPe
240	4.7909303	6.37808	NGF
241	5.213364	6.079207	NGF
242	-1.4275974	1.9843092	GPe
243	-2.5844257	2.6746666	GPi
244	4.585734	8.600252	NGF
245	4.292979	9.033424	NGF
246	2.6232553	4.5802307	FS
247	4.5813756	8.991628	NGF
248	-1.1212673	3.0053697	GPi
249	5.836794	1.2239468	LTS
250	4.418283	6.047671	NGF
251	2.8681533	3.6553886	FS
252	1.4059174	4.0990214	GPe
253	2.566864	3.2188997	STN
254	-1.3888961	2.0302699	GPe
255	4.5395503	6.6825213	NGF
256	-1.5727203	2.0297935	GPe
257	3.9404151	3.0566802	FS
258	-0.6664448	2.969693	GPi
259	5.1185255	6.145059	NGF
260	5.275287	5.316894	TAN
261	-0.117317416	2.708964	GPi
262	5.1693234	1.184507	NGF
263	4.2572894	6.0230656	NGF
264	4.2931137	5.9816337	NGF
265	5.151081	4.8996787	TAN
266	5.4229445	3.2966564	NGF
267	4.313069	9.177304	NGF
268	-1.2634373	3.0685997	GPi
269	5.437516	3.2903147	NGF
270	4.5353165	5.6245527	NGF
271	-2.0421197	2.0382562	GPe
272	4.7182665	8.889201	NGF
273	4.1235	2.095362	NGF
274	2.979968	2.511017	STN
275	1.6842916	3.5051918	FS
276	5.054272	6.382063	NGF
277	-2.5569162	2.8517299	GPi
278	2.5040534	3.4929965	FS
279	4.8010163	8.597276	NGF
280	0.47381094	2.7736053	STN
281	2.1573188	4.3835793	FS
282	4.5183096	8.49031	NGF
283	2.9508226	4.2508326	LTS
284	0.62315077	3.9827275	LTS
285	1.4229095	4.003136	FS
286	1.7542099	3.8926773	FS
287	2.5010128	4.357979	FS
288	0.9706626	2.727298	STN
289	5.043619	6.3852515	NGF
290	3.7366786	2.066264	STN
291	-1.4774694	3.2239199	GPi
292	1.8570198	3.604804	FS
293	4.3733706	2.6350484	TAN
294	4.4661813	6.9566507	NGF
295	4.889491	5.6424837	NGF
296	4.423246	7.9328885	NGF
297	4.560607	3.480806	TAN
298	1.1023961	2.5510418	STN
299	4.318779	5.7580333	NGF
300	4.738752	1.9212081	LTS
301	4.279396	6.635718	FS
302	0.54711086	4.0170197	GPi
303	-2.257521	2.1726103	GPe
304	-0.7177803	3.0450292	GPi
305	2.4552178	4.553244	FS
306	2.6018546	3.8849626	FS
307	1.4588251	4.0043163	FS
308	4.602719	8.339266	NGF
309	6.0370054	1.312865	LTS
310	4.4334464	0.6437643	LTS
311	-0.10761589	3.340506	GPi
312	5.2108936	5.0368733	TAN
313	-1.9975613	2.9812303	GPi
314	2.089548	4.4218583	FS
315	4.5570107	9.013891	NGF
316	3.5152762	2.438646	STN
317	-0.09047825	2.6325326	STN
318	4.7339587	5.7640405	NGF
319	1.6049346	3.6857975	FS
320	5.2644095	2.0756118	NGF
321	2.0737348	4.4894247	FS
322	1.6775167	4.4732556	FS
323	5.9045115	1.313092	LTS
324	4.766028	1.0217203	LTS
325	5.5196033	1.3410697	LTS
326	3.3472095	4.1895013	NGF
327	5.102229	2.1536508	STN
328	-2.2947407	2.9083667	GPi
329	4.0616236	8.254038	NGF
330	4.347358	9.093193	NGF
331	-0.809687	3.1092465	GPi
332	1.6409267	4.2275047	FS
333	5.109847	2.1411498	STN
334	0.49515757	2.4748073	STN
335	5.1108007	6.1916213	NGF
336	1.5783805	3.8010318	FS
337	4.946646	5.2372866	TAN
338	0.5105713	2.5104578	STN
339	2.113944	3.9481294	FS
340	0.2717099	2.542575	STN
341	3.2552826	2.5970793	STN
342	4.62448	6.6272135	NGF
343	-2.0618265	2.0339293	GPe
344	0.5727933	2.8660514	GPe
345	-1.8392313	2.0364027	GPe
346	2.9513059	3.1216512	FS
347	4.6303363	5.7710347	NGF
348	0.56701756	3.956178	GPi
349	5.1736226	5.8815165	NGF
350	4.8306994	5.741817	NGF
351	-1.0546596	3.0310645	GPi
352	-1.2302445	3.076825	GPi
353	4.070395	8.863685	NGF
354	2.2637055	4.4265695	FS
355	-0.7688298	2.9812357	GPi
356	-1.3080443	2.0368998	GPe
357	1.9058572	4.108433	FS
358	4.7126894	8.422436	NGF
359	-1.8712742	1.9494127	GPe
360	2.3628392	3.5093641	FS
361	2.4127746	3.3380616	STN
362	4.4365067	0.666099	LTS
363	4.748058	1.5386188	LTS
364	1.5846087	4.365353	FS
365	-1.6992944	3.1456175	GPi
366	5.097949	1.0845776	NGF
367	4.873689	1.4788926	LTS
368	4.8271832	7.4616013	TAN
369	5.60527	1.1070558	LTS
370	4.5846047	3.549725	TAN
371	1.60308	4.2315817	FS
372	4.8954954	6.512708	NGF
373	4.560021	4.8233323	LTS
374	4.287404	3.107137	STN
375	5.1016355	5.079076	TAN
376	1.3435744	2.8003938	STN
377	1.3202347	4.0354033	FS
378	3.8992085	2.2585967	LTS
379	2.785209	4.348707	FS
380	4.4929485	6.2339683	NGF
381	1.4444633	2.7164166	STN
382	5.1421127	5.616387	NGF
383	0.24040307	2.446646	STN
384	5.383043	2.242254	STN
385	4.6233635	6.505551	NGF
386	5.1959248	1.5940703	LTS
387	2.6464565	3.3408747	STN
388	5.9020367	1.5399361	LTS
389	4.642892	8.137244	NGF
390	3.7974217	3.2367275	NGF
391	4.9415283	5.763502	NGF
392	3.3420932	3.1596618	FS
393	5.709168	1.1301361	LTS
394	1.3465067	4.39463	FS
395	2.5829391	4.57508	FS
396	5.005691	2.583843	LTS
397	4.5791907	6.5608797	NGF
398	1.4154356	4.2994905	FS
399	5.199769	2.1380372	STN
400	5.342391	1.9274848	NGF
401	4.805328	6.403037	NGF
402	1.3957465	4.3827596	FS
403	4.5661716	2.9803152	LTS
404	4.439696	5.805003	NGF
405	4.9079757	6.1765704	NGF
406	4.173365	5.916782	NGF
407	4.920204	3.6740444	TAN
408	4.8957095	5.4220185	NGF
409	1.3210659	3.0986867	FS
410	-2.6343524	2.7542393	GPi
411	5.033432	1.7034041	LTS
412	0.4529089	3.7160068	GPi
413	1.7328945	3.7357175	FS
414	5.7413154	1.4156743	LTS
415	4.7427306	1.6049418	LTS
416	4.7349205	9.21552	NGF
417	4.728786	6.349773	NGF
418	5.028009	1.4661196	LTS
419	2.7552917	4.447418	FS
420	4.5990195	3.0542157	TAN
421	3.3633342	2.9173095	STN
422	4.6998897	8.21421	NGF
423	1.5663297	3.2907608	FS
424	2.412817	4.680104	FS
425	4.7176814	6.251116	FS
426	4.8236566	6.477511	NGF
427	3.799133	2.0358317	GPe
428	4.187799	2.730453	LTS
429	0.6473456	2.3984015	STN
430	1.9933233	3.77231	FS
431	-0.5887229	3.300108	GPi
432	5.254991	2.1361985	STN
433	4.6125307	1.1412042	FS
434	1.697366	3.7276485	FS
435	-0.70881164	3.2667515	GPi
436	3.6189368	2.5745022	LTS
437	3.89122	2.9199407	STN
438	0.6754456	2.457831	STN
439	-2.4418075	2.9961612	GPi
440	3.8314297	3.026342	LTS
441	5.996252	1.404901	LTS
442	4.9096622	1.1507969	LTS
443	2.8702745	2.732933	LTS
444	1.319343	4.270686	NGF
445	1.295068	2.779232	FS
446	4.648746	2.8924098	LTS
447	5.825091	1.2597471	LTS
448	5.5754256	1.6591915	LTS
449	4.072459	5.471943	NGF
450	4.0822525	2.6718316	LTS
451	5.0288315	1.1230412	NGF
452	5.4542136	1.9542036	STN
453	4.3254557	6.1212397	NGF
454	1.2494144	4.084892	GPe
455	1.7150114	4.1731033	FS
456	4.6565967	6.447476	NGF
457	4.41806	0.635946	LTS
458	3.9209888	2.0412538	STN
459	4.593422	3.5692997	TAN
460	0.056595646	2.6323442	GPi
461	4.580316	1.4993589	STN
462	3.2306619	2.6383002	LTS
463	4.6270437	7.800053	NGF
464	2.4587502	3.6521642	FS
465	5.536897	1.5746553	LTS
466	4.7535477	6.311268	NGF
467	5.357093	1.2876371	LTS
468	5.658057	1.1222361	LTS
469	1.6490824	2.5805514	STN
470	5.2806544	1.1613088	LTS
471	5.732854	1.729834	LTS
472	0.85676044	2.5202239	STN
473	5.4294324	2.3503573	STN
474	0.4932851	2.4331899	STN
475	4.4500794	2.9714923	FS
476	5.0492125	6.1594343	NGF
477	5.3141346	2.205238	NGF
478	4.115635	5.729655	NGF
479	-0.2195648	2.8726475	GPi
480	4.273483	2.4631057	LTS
481	3.1396384	4.0135846	NGF
482	1.9518225	4.4368005	FS
483	4.2209387	2.7152393	LTS
484	4.1505666	1.9756842	NGF
485	0.8734163	2.513597	STN
486	4.839149	1.0490365	LTS
487	5.231781	1.7612405	NGF
488	5.234894	1.2437168	LTS
489	4.5953074	3.5254273	TAN
490	1.2374145	2.8225195	STN
491	4.1221013	5.8384047	NGF
492	5.2033195	3.4558053	NGF
493	4.9230194	1.5997506	LTS
494	4.8830113	6.38548	NGF
495	1.4579874	3.9211473	FS
496	5.5867295	1.4626778	LTS
497	-0.5139342	2.925877	GPi
498	4.453388	2.5470688	STN
499	1.5504	3.2921875	FS
500	3.9639082	2.1024928	STN
501	4.447037	0.66472	LTS
502	0.46393603	2.1574378	STN
503	5.953664	1.5925907	LTS
504	3.3786151	3.2449107	STN
505	4.4773383	1.0139436	FS
506	4.607533	2.9469304	LTS
507	5.2236643	1.2912222	LTS
508	5.609299	1.8757335	LTS
509	4.0590367	5.6187477	NGF
510	4.509478	5.77353	NGF
511	4.277232	2.8213353	LTS
512	5.554738	1.0791321	LTS
513	5.2526345	2.990704	NGF
514	4.610899	3.5430024	TAN
515	5.3631215	3.2833931	NGF
516	5.9848113	1.3680192	LTS
517	5.2871675	2.6703484	STN
518	0.67167544	2.708435	STN
519	4.6259847	3.5792396	TAN
520	5.3374143	1.405537	LTS
521	5.4128814	3.3100312	NGF
522	5.3171906	0.98930717	LTS
523	5.8795366	1.305729	LTS
524	4.846672	1.9047058	LTS
525	5.1996994	3.0899181	NGF
526	5.194823	1.0762931	NGF
527	5.1802573	1.7206966	NGF
528	4.989829	1.5947167	LTS
529	4.7738247	1.0892195	LTS
530	4.9933896	1.3434949	FS
