# Supplementary material for: SyConn2: dense synaptic connectivity inference for volume electron microscopy
Source: Nat Methods. 2022 Oct 24;19(11):1367–70. doi: 10.1038/s41592-022-01624-x (PMC9636020; doi:10.1038/s41592-022-01624-x)
Supplement: Source Data Fig. 2 — Raw number data for Figure 2 [file 41592_2022_1624_MOESM4_ESM.zip › Fig2e_source_data_large.csv]

	distances	celltype
0	5.763055960165579	MSN
1	0.15080119362922828	MSN
2	0.45599917763083736	MSN
3	0.23474507449571758	MSN
4	0.5725678028748157	MSN
5	0.26809186858239475	MSN
6	0.31096704005408676	MSN
7	0.21324387772896664	MSN
8	0.2083362666460163	MSN
9	0.0971519428524206	MSN
10	0.562088126987219	MSN
11	0.23078681841811166	MSN
12	0.2924532251299223	MSN
13	0.6102528164621708	MSN
14	0.9408012542508647	MSN
15	0.34212570789112534	MSN
16	0.23544898008319343	MSN
17	0.5215798117258758	MSN
18	0.2332221163516908	MSN
19	0.27714256259189063	MSN
20	2.9388135361060255	MSN
21	4.7543542674058274	MSN
22	0.2974079689584662	MSN
23	0.20605096456944821	MSN
24	1.7932579290219242	MSN
25	0.35051295744001115	MSN
26	0.7722016863776311	MSN
27	5.63748197336364	MSN
28	0.10374916331658555	MSN
29	0.11361778029868388	MSN
30	0.3413273721810192	MSN
31	0.19205858481203072	MSN
32	0.1702307257812173	MSN
33	2.1468629148131466	MSN
34	15.291767476506939	MSN
35	0.29799265930556074	MSN
36	0.9052970161775638	MSN
37	0.15910766794846817	MSN
38	0.2508007177023224	MSN
39	0.1999124808509964	MSN
40	0.15813250421366423	MSN
41	0.3675392647202662	MSN
42	0.4045071074777302	MSN
43	0.265358366176761	MSN
44	2.4941723410114887	MSN
45	0.591324093601343	MSN
46	0.42597887271553736	MSN
47	10.403851258067858	MSN
48	0.6310754709224564	MSN
49	1.7634252339000822	MSN
50	0.38184453642811234	MSN
51	0.07909883058554026	MSN
52	0.3257759966602819	MSN
53	4.920287085120136	MSN
54	3.218768398005672	MSN
55	0.43536364110936043	MSN
56	0.3138340524863419	MSN
57	0.3030427179275061	MSN
58	0.3201331754129834	MSN
59	4.585397280740485	MSN
60	0.07025667228100119	MSN
61	2.928600063739218	MSN
62	0.5314957928128654	MSN
63	3.708170633134953	MSN
64	0.24098807024415128	MSN
65	0.3180830991866191	MSN
66	0.17292034132641498	MSN
67	2.0219695843409715	MSN
68	2.6265846645406272	MSN
69	0.16008513360084375	MSN
70	0.3514213994622411	MSN
71	0.18055470085267789	MSN
72	0.37177782343760096	MSN
73	0.2083266665599966	MSN
74	0.21851773383412157	MSN
75	0.26300998079920845	MSN
76	0.2076764310170993	MSN
77	1.0924225372995562	MSN
78	0.23381509788719804	MSN
79	0.30022473064172195	MSN
80	0.6058174229914488	MSN
81	0.1504725888658795	MSN
82	0.2444120496211265	MSN
83	0.22877991607656473	MSN
84	0.2119289713297621	MSN
85	0.38263335093794426	MSN
86	0.12197130810153674	MSN
87	0.16643617395265972	MSN
88	1.1458853563947835	MSN
89	0.5649615031132653	MSN
90	0.30157461763218735	MSN
91	0.16570116173400837	MSN
92	0.27653661602037444	MSN
93	0.4120497542773202	MSN
94	0.2264950330581225	MSN
95	0.4048718590149394	MSN
96	0.16477223336741417	MSN
97	0.24561148181630274	MSN
98	0.48100577497112007	MSN
99	0.5408846919630839	MSN
100	0.9511222976042566	MSN
101	0.3078433042961955	MSN
102	0.43936443997109176	MSN
103	6.904668420713626	MSN
104	0.08948044479102682	MSN
105	0.13347034626961826	MSN
106	3.2498617759067847	MSN
107	0.3563341128772265	MSN
108	3.0454295263558473	MSN
109	0.3218089495337257	MSN
110	0.30581857366746057	MSN
111	0.17916472867168917	MSN
112	1.581847653852924	MSN
113	0.19432756902105341	MSN
114	0.16384472451073911	MSN
115	3.0719537756938986	MSN
116	0.28538789392684477	MSN
117	0.19868568141665366	MSN
118	0.14902982550109076	MSN
119	8.537393571811013	MSN
120	0.32615812882710743	MSN
121	12.99560462540631	MSN
122	0.13478223176665385	MSN
123	3.5374344516895295	MSN
124	2.0819234496013537	MSN
125	0.31815876539866067	MSN
126	0.6095450033517659	MSN
127	2.578805452142519	MSN
128	0.2633525441304868	MSN
129	0.31642692679352585	MSN
130	2.041388307555007	MSN
131	0.20369612443812604	MSN
132	0.2740364939200617	MSN
133	0.719224582449738	MSN
134	1.36676936605998	MSN
135	0.3778104683568204	MSN
136	0.6640656761361851	MSN
137	0.22417156128484916	MSN
138	0.27932955446926844	MSN
139	0.20620324385851765	MSN
140	0.2021311455466475	MSN
141	0.48293374286748697	MSN
142	0.19066593822704672	MSN
143	3.1460210385501237	MSN
144	0.32035136959282695	MSN
145	0.17953690428432814	MSN
146	0.49094579922613063	MSN
147	0.2897788428746611	MSN
148	0.2667382846537032	MSN
149	0.21435018077902337	MSN
150	0.13507497917823272	MSN
151	0.11016011074794722	MSN
152	0.19519221295943134	MSN
153	0.16943730403900392	MSN
154	0.3343082409992311	MSN
155	0.27574807342935326	MSN
156	0.19658331567048107	MSN
157	0.31650428117168816	MSN
158	0.3246706023033191	MSN
159	0.29747773025892205	MSN
160	0.9086148799133767	MSN
161	0.4483932425895823	MSN
162	0.2681888140844014	MSN
163	1.4517231140957974	MSN
164	0.2053716143969268	MSN
165	0.23971076321266843	MSN
166	3.93805973799281	MSN
167	0.3269223914019962	MSN
168	0.11519928385194068	MSN
169	0.1327629466379833	MSN
170	0.18315567149285877	MSN
171	0.15122656305286344	MSN
172	0.15074813431681336	MSN
173	1.611090003693152	MSN
174	0.48977673484966594	MSN
175	0.3516849726672851	MSN
176	0.3821455874401797	MSN
177	4.522054338953083	MSN
178	0.31032080175199345	MSN
179	0.24655374667605437	MSN
180	0.1556449386866658	MSN
181	0.34731109973624513	MSN
182	0.206881608655772	MSN
183	1.4621060153080554	MSN
184	0.2613675572828426	MSN
185	0.1793726722651822	MSN
186	0.1277751932105759	MSN
187	0.2546738655178053	MSN
188	0.23270904580613105	MSN
189	0.6301975880626647	MSN
190	0.24326785648745294	MSN
191	0.3987317393937934	MSN
192	0.25378928267363854	MSN
193	0.30585985352772277	MSN
194	0.21087674124947967	MSN
195	0.16186414056238646	MSN
196	6.469796587906684	MSN
197	0.444545835657022	MSN
198	0.3726244758466626	MSN
199	0.3929427439207906	MSN
200	0.2878341536371249	MSN
201	4.672132382542259	MSN
202	0.16124515496597097	MSN
203	0.2166217902243447	MSN
204	0.16802744484822252	MSN
205	0.4768376295973295	MSN
206	0.3180703538527286	MSN
207	3.597790572003879	MSN
208	0.2263934628031472	MSN
209	0.24890460019854996	MSN
210	0.27529756628056123	MSN
211	0.19386593305684216	MSN
212	6.380128642903683	MSN
213	0.21692106859408564	MSN
214	0.8444938655128822	MSN
215	1.8073546967875453	MSN
216	0.1950640920313116	MSN
217	0.16563966916170775	MSN
218	0.15405356211396087	MSN
219	0.241141037569303	MSN
220	0.46045303777909863	MSN
221	6.094040203346217	MSN
222	0.2595991501334317	MSN
223	0.5517073499601034	MSN
224	0.23440576464754445	MSN
225	0.3568998458951755	MSN
226	0.3344132921999363	MSN
227	0.1092394159632868	MSN
228	0.23084626919229168	MSN
229	0.3067425630720384	MSN
230	0.33856314034460394	MSN
231	0.3459046111285596	MSN
232	0.3051638903933426	MSN
233	0.21706796170784856	MSN
234	0.3929660714786094	MSN
235	3.302744124209443	MSN
236	1.8313034975120863	MSN
237	0.10526276644664057	MSN
238	0.16065802189744524	MSN
239	0.41020269379905344	MSN
240	0.2714956516942534	MSN
241	1.1631535797133583	MSN
242	0.2557303267115658	MSN
243	0.5329043066067303	MSN
244	0.2958525815334387	MSN
245	0.3758526602569483	MSN
246	0.6391471748440327	MSN
247	5.041684322971838	MSN
248	0.12144546101028231	MSN
249	0.30789608636681304	MSN
250	1.3039118068335755	MSN
251	0.43931765272977596	MSN
252	0.40585958162891755	MSN
253	2.9987450708588086	MSN
254	0.4074187035471003	MSN
255	0.6580003799391001	MSN
256	0.36068389900299125	MSN
257	0.257582025770433	MSN
258	0.19388685131051286	MSN
259	0.16941148131103748	MSN
260	0.11477756265442449	MSN
261	0.3529235930056249	MSN
262	0.5169274610619947	MSN
263	0.28473262311626546	MSN
264	0.35556855879000326	MSN
265	0.24317586228900268	MSN
266	0.13838352503098048	MSN
267	0.3629126004364758	MSN
268	0.22781795453420914	MSN
269	0.30177185090727066	MSN
270	0.21981526334629267	MSN
271	2.084371607943267	MSN
272	0.30777426793024787	MSN
273	0.4128882011715493	MSN
274	5.572304550183882	MSN
275	0.31294009011310775	MSN
276	0.22717051843152455	MSN
277	8.227413019898782	MSN
278	3.0667689838003778	MSN
279	0.4241014029686768	MSN
280	0.2850717015068315	MSN
281	0.3049098227345259	MSN
282	4.831725215236844	MSN
283	0.22794736234490628	MSN
284	0.5162963188798622	MSN
285	0.22675702855699975	MSN
286	0.5442655601817922	MSN
287	2.1881085439255523	MSN
288	5.438126975347303	MSN
289	3.7401166425661114	MSN
290	2.873822193525549	MSN
291	0.22323978140107556	MSN
292	0.25655517058821875	MSN
293	0.1472963754551522	MSN
294	0.3124146105560503	MSN
295	0.13206437824031128	MSN
296	0.8198210194342727	MSN
297	0.21446781680346366	MSN
298	0.2699499953695128	MSN
299	0.2777840888171963	MSN
300	0.20521627615761068	MSN
301	0.5534916440200339	MSN
302	0.10804610127163358	MSN
303	0.25714781741247583	MSN
304	0.3089919092791889	MSN
305	0.28943608966402234	MSN
306	6.580587866145584	MSN
307	0.38947329105401324	MSN
308	0.2601020232524153	MSN
309	4.4744111344399276	MSN
310	2.019175636243663	MSN
311	0.16918000768412325	MSN
312	0.2698332077413788	MSN
313	0.29180515759664016	MSN
314	0.22455567238437776	MSN
315	0.6703095470667796	MSN
316	0.6982378614133593	MSN
317	0.5537966684623519	MSN
318	0.28587098877328637	MSN
319	4.399507927030022	MSN
320	5.901603595633986	MSN
321	0.24678510669992437	MSN
322	0.38735083150377975	MSN
323	1.7723280985440821	MSN
324	6.383073319334504	MSN
325	1.7117958406305451	MSN
326	0.22141251093829364	MSN
327	0.17560909872656855	MSN
328	0.19100349036949965	MSN
329	0.29373927214451495	MSN
330	0.10356157588603988	MSN
331	0.1799638852659055	MSN
332	0.48729149387199444	MSN
333	9.481148770059459	MSN
334	0.4839716761684905	MSN
335	11.662752944738218	MSN
336	0.40310637553876516	MSN
337	0.24547776545611255	MSN
338	0.30578750792012416	MSN
339	0.23619060099843095	MSN
340	0.3722902093797257	MSN
341	1.6391281218989564	MSN
342	0.3488169290616498	MSN
343	0.2353173389276702	MSN
344	0.23083760525529629	MSN
345	0.24722623748299855	MSN
346	0.18265510912343239	MSN
347	0.34101384787783506	MSN
348	0.30150663342619843	MSN
349	0.27450500906176556	MSN
350	0.290825286421611	MSN
351	14.238959161399404	MSN
352	0.4405574751254092	MSN
353	1.4668012817011036	MSN
354	0.20254629100529092	MSN
355	0.3742226075479737	MSN
356	0.11414902540100813	MSN
357	0.27033268392851356	MSN
358	2.316043609261276	MSN
359	0.2395516645736364	MSN
360	0.18316113124787148	MSN
361	0.340724880870834	MSN
362	1.8555510113051457	MSN
363	0.1571225636247067	MSN
364	0.27697743590408225	MSN
365	0.5550900827793629	MSN
366	0.36669605942796824	MSN
367	0.39616284530480644	MSN
368	3.8914301998108614	MSN
369	0.10821891393528156	MSN
370	0.20305773672638988	MSN
371	0.3075852402180557	MSN
372	0.38092788760545243	MSN
373	0.6583502107541244	MSN
374	2.3175122842177123	MSN
375	0.22916902059397132	MSN
376	0.7359347797189639	MSN
377	0.3410190610508451	MSN
378	0.2781226747718031	MSN
379	0.18337393489806558	MSN
380	1.2828888407721697	MSN
381	0.0981682229644472	MSN
382	0.40896026701869215	MSN
383	0.33294393922499005	MSN
384	0.27267013037734805	MSN
385	7.5696912090256365	MSN
386	0.41936738070574825	MSN
387	0.32576832258523847	MSN
388	0.2659962405749375	MSN
389	1.2703178736048706	MSN
390	0.14881644174396721	MSN
391	5.451297574889853	MSN
392	0.33741517452539094	MSN
393	0.359562581479219	MSN
394	10.67914177263323	MSN
395	0.2001305823706112	MSN
396	0.33658505611509254	MSN
397	0.35913507208291423	MSN
398	0.48908025926221965	MSN
399	0.42738624217445276	MSN
400	2.510250107559004	MSN
401	0.24568526614349506	MSN
402	0.285832118559129	MSN
403	7.436894282057531	MSN
404	1.6615080499353592	MSN
405	0.22052613853640646	MSN
406	1.1238534157086502	MSN
407	0.2407426011324128	MSN
408	0.2567138484772491	MSN
409	0.6490918442117662	MSN
410	1.369189974948692	MSN
411	0.3549610894168542	MSN
412	0.31244519519429326	MSN
413	0.849892640278759	MSN
414	3.8233497820047346	MSN
415	3.410336493661586	MSN
416	2.879511503710308	MSN
417	1.4738215631479952	MSN
418	5.002097748833882	MSN
419	1.8168843524011098	MSN
420	1.658728093717868	MSN
421	3.733081468438641	MSN
422	0.213822648472981	MSN
423	0.11927279656317277	MSN
424	0.3471310991541956	MSN
425	6.466457627635087	MSN
426	0.2028349082382024	MSN
427	0.2408008772824551	MSN
428	2.5514125744379332	MSN
429	0.1634227646321038	MSN
430	0.2191095616352696	MSN
431	0.3942416771474066	MSN
432	0.4975767947429384	MSN
433	0.20416659863944445	MSN
434	0.33831231461806316	MSN
435	0.40761005875716144	MSN
436	1.8353868196589371	MSN
437	0.40630407332440077	MSN
438	0.15498739868131214	MSN
439	1.2144961765946212	MSN
440	0.7894608128336708	MSN
441	0.47762537621026796	MSN
442	0.35755559008355614	MSN
443	0.1290566735972999	MSN
444	0.2303692687838376	MSN
445	0.4946579626368103	MSN
446	1.8017622623420662	MSN
447	0.25511223020466894	MSN
448	0.21052553289328113	MSN
449	0.11445523142259598	MSN
450	0.08056829401197471	MSN
451	1.457824706540536	MSN
452	0.7497539596427617	MSN
453	0.48649653133398596	MSN
454	0.42512990955705265	MSN
455	0.08250589204547443	MSN
456	0.3033431627384626	MSN
457	2.8324104575431863	MSN
458	9.118488034276846	MSN
459	0.2851823977737757	MSN
460	0.8073724357444958	MSN
461	7.607190494671621	MSN
462	0.14578751661236294	MSN
463	0.32670935095280024	MSN
464	0.24412496799794978	MSN
465	0.1371849846010887	MSN
466	0.5105232609783809	MSN
467	0.16801432230616534	MSN
468	0.18581980518771404	MSN
469	0.267392151156312	MSN
470	0.14154239647540237	MSN
471	0.19784084512557057	MSN
472	0.22949074055394914	MSN
473	0.4658046800967118	MSN
474	6.774973758807188	MSN
475	1.1518802021043681	MSN
476	0.08041144197189849	MSN
477	0.3168990375498165	MSN
478	0.15957443404254956	MSN
479	2.6400980095443427	MSN
480	1.6152425686427339	MSN
481	0.18813824704190268	MSN
482	0.3509376725288979	MSN
483	0.2661113488748648	MSN
484	0.906144166234049	MSN
485	2.675485376525164	MSN
486	13.309532899392075	MSN
487	0.2052437575177379	MSN
488	0.8789687138914559	MSN
489	0.16172198366332263	MSN
490	0.5166536557501553	MSN
491	0.189208879284245	MSN
492	0.33388031163876675	MSN
493	0.592758171601202	MSN
494	7.49171475698321	MSN
495	0.6140134815747503	MSN
496	0.2680109865078139	MSN
497	0.17852383594354185	MSN
498	0.5301978640908421	MSN
499	0.8767927349151565	MSN
500	0.13667571108284016	MSN
501	0.40922770250802915	MSN
502	3.567946072127647	MSN
503	0.14886340215109958	MSN
504	0.3317065721386901	MSN
505	0.2218923848822893	MSN
506	0.3550679512431388	MSN
507	0.025	MSN
508	0.3019503270407237	MSN
509	0.29751428537130786	MSN
510	0.2226909293168449	MSN
511	0.1301064468041457	MSN
512	0.23861894308709022	MSN
513	1.658225437025985	MSN
514	0.7866617231483036	MSN
515	0.23569100534386117	MSN
516	0.26217169946430147	MSN
517	0.38023709708548953	MSN
518	0.43000944757063186	MSN
519	0.12792966817747944	MSN
520	0.17915932155486636	MSN
521	23.17008417478597	MSN
522	0.49900400799993583	MSN
523	0.9390518267557753	MSN
524	0.27522082043333856	MSN
525	0.16763352886579702	MSN
526	0.14867750334196494	MSN
527	0.16213034879380234	MSN
528	0.7433875167098248	MSN
529	0.1990251240421671	MSN
530	0.2545440367925929	MSN
531	0.446046522237311	MSN
532	0.13462746954301089	MSN
533	3.423886680367795	MSN
534	3.0960917702807196	MSN
535	2.53660176220076	MSN
536	1.3451551025811113	MSN
537	13.0536419822209	MSN
538	0.25051347269158997	MSN
539	0.3732462323989353	MSN
540	2.4752394328630105	MSN
541	0.2973763048170855	MSN
542	0.2723109435920635	MSN
543	0.2916564760124486	MSN
544	2.1432790298978808	MSN
545	0.2885467899665495	MSN
546	1.7815874319768261	MSN
547	0.2675761573832766	MSN
548	2.7947647485969194	MSN
549	0.8658562236306904	MSN
550	14.280592442192306	MSN
551	0.21965983803244932	MSN
552	0.44500702241650075	MSN
553	0.12751078385768005	MSN
554	0.25693627614644066	MSN
555	1.69742923269278	MSN
556	6.660277922129076	MSN
557	2.7570397167977108	MSN
558	4.427892613874009	MSN
559	0.35182595128841765	MSN
560	9.428142894782853	MSN
561	0.3699594572382222	MSN
562	0.5051791761345671	MSN
563	0.3793586693354984	MSN
564	0.16955677515215958	MSN
565	5.121588826830113	MSN
566	1.3960608869243618	MSN
567	2.781276572906765	MSN
568	0.36200552481971876	MSN
569	1.541010220602057	MSN
570	0.2576455899098605	MSN
571	0.1648029125956213	MSN
572	0.3000770734328099	MSN
573	0.22531089631884205	MSN
574	0.191049731745428	MSN
575	0.8683158267589046	MSN
576	0.5196445900805665	MSN
577	0.16355427233796127	MSN
578	0.48365380180455525	MSN
579	0.13042239071570494	MSN
580	0.23845125287991253	MSN
581	0.20756177126071654	MSN
582	0.5390645189173048	MSN
583	4.458626357971702	MSN
584	3.2764988936363157	MSN
585	0.19181631838819138	MSN
586	1.7368566114935504	MSN
587	0.5012047984606691	MSN
588	0.1503213225061568	MSN
589	0.232163735324878	MSN
590	0.3402321103142539	MSN
591	0.3365747502413097	MSN
592	0.3756810112611927	MSN
593	0.37198924715641984	MSN
594	0.3292013061942495	MSN
595	6.376362599476288	MSN
596	0.2732670651375498	MSN
597	0.21816049138191818	MSN
598	0.28566063782047396	MSN
599	0.3450639232245314	MSN
600	5.74959128982226	MSN
601	0.542543085846645	MSN
602	0.16934985520156715	MSN
603	0.17894901508530298	MSN
604	0.6756604176655607	MSN
605	4.842542307507493	MSN
606	0.16979104805613282	MSN
607	0.3989987468652001	MSN
608	0.19034179782696178	MSN
609	2.196133135763859	MSN
610	2.7565422180695873	MSN
611	0.4450087077799714	MSN
612	0.10540635654456519	MSN
613	0.5016223679223246	MSN
614	7.698240058610799	MSN
615	0.42308391602612355	MSN
616	0.221912144778063	MSN
617	0.12769103335786738	MSN
618	0.3562709642954362	MSN
619	2.124216090702639	MSN
620	4.380814662949251	MSN
621	0.5621440108094047	MSN
622	4.372079024903369	MSN
623	2.834803324551604	MSN
624	5.74526979349099	MSN
625	0.3928587532434526	MSN
626	0.2533782854854789	MSN
627	0.018638371411918493	MSN
628	0.20895554492064178	MSN
629	0.2388901421155758	MSN
630	5.81625182140526	MSN
631	0.37805491085952053	MSN
632	0.1435853404773621	MSN
633	0.5316135814668395	MSN
634	0.19529720940146583	MSN
635	5.947446594968298	MSN
636	0.3699661771327556	MSN
637	1.2183191289641644	MSN
638	0.2907107756895843	MSN
639	2.8402568869159457	MSN
640	0.2884571025299949	MSN
641	0.2550775481212704	MSN
642	0.20792546741561024	MSN
643	0.19506537365714088	MSN
644	1.618347305123347	MSN
645	1.5085426742389492	MSN
646	2.8637862071041607	MSN
647	0.10658564631318797	MSN
648	0.5757829452146008	MSN
649	0.22909604972587372	MSN
650	0.6417165358832807	MSN
651	0.19362334569984066	MSN
652	0.20570123966568601	MSN
653	0.15009996668887038	MSN
654	0.2677080966276515	MSN
655	0.2864665968505152	MSN
656	4.0371110958208725	MSN
657	0.5299113133345994	MSN
658	0.6277937559421883	MSN
659	0.2543763615852189	MSN
660	0.2515430159811383	MSN
661	0.5681100245551032	MSN
662	0.2703278102600618	MSN
663	4.087701187709297	MSN
664	0.702900419689731	MSN
665	0.34327612792036677	MSN
666	0.34328686983338	MSN
667	0.3153345162567125	MSN
668	4.669590774361282	MSN
669	0.30026030373660784	MSN
670	0.23816800792717732	MSN
671	10.11665858868431	MSN
672	0.2701824486445365	MSN
673	0.2448182999695897	MSN
674	0.7374483032728464	MSN
675	0.16240455658631062	MSN
676	1.378328335339588	MSN
677	0.1601697016708685	MSN
678	2.242624634217684	MSN
679	0.5341667869214634	MSN
680	0.16020767771864117	MSN
681	2.583892412620928	MSN
682	2.3584853720131487	MSN
683	6.596878257933824	MSN
684	14.293322584339863	MSN
685	0.14905815419942423	MSN
686	1.038812422913781	MSN
687	0.3694590640382234	MSN
688	0.4425042372678481	MSN
689	0.2695660215976712	MSN
690	0.28802874084986285	MSN
691	0.21677151309360493	MSN
692	0.11601724009818541	MSN
693	0.2598014867163004	MSN
694	0.11821273197079915	MSN
695	0.17501428513124292	MSN
696	0.2102974084481309	MSN
697	0.31410865954315875	MSN
698	5.746643998891875	MSN
699	0.2492790855647541	MSN
700	0.7949449317056213	MSN
701	0.1710847743079436	MSN
702	0.5086029885873656	MSN
703	1.1156807339019528	MSN
704	0.22532421086070623	MSN
705	0.25764364925221817	MSN
706	2.3469855133766804	MSN
707	0.21143793415562875	MSN
708	0.1942292459955503	MSN
709	0.2213616949700196	MSN
710	0.8365023743075722	MSN
711	0.2684324868565651	MSN
712	0.11547630829644792	MSN
713	15.336052295163837	MSN
714	2.754115148282657	MSN
715	0.13009611831257686	MSN
716	2.378163682339801	MSN
717	0.206860460214126	MSN
718	1.0935780722015234	MSN
719	0.5948948553222666	MSN
720	0.3128287702660529	MSN
721	0.5028988466878802	MSN
722	0.2761760710529166	MSN
723	8.472376422822585	MSN
724	0.08309632964216891	MSN
725	0.47508019059943973	MSN
726	3.792949676702816	MSN
727	0.5625064444075285	MSN
728	0.09282510436299007	MSN
729	0.3655967724146371	MSN
730	0.3512079156283355	MSN
731	0.1903286631067428	MSN
732	0.3452260129248664	MSN
733	1.3152023608555452	MSN
734	6.519032690685213	MSN
735	3.3673137002001394	MSN
736	0.586116669273277	MSN
737	0.5339955427430213	MSN
738	0.3718886108620263	MSN
739	0.23537045269107165	MSN
740	0.16124997846683112	MSN
741	0.33999264697931336	MSN
742	0.38588516408588824	MSN
743	0.2440284591782081	MSN
744	0.2423716154998353	MSN
745	0.10867382389517727	MSN
746	0.2698320910134991	MSN
747	0.28104092228712885	MSN
748	0.29401643944967476	MSN
749	0.1525002049178951	MSN
750	0.10512479356566001	MSN
751	0.25818813123594586	MSN
752	0.20124611797498107	MSN
753	0.21107344693257843	MSN
754	0.05594528577101023	MSN
755	0.16259766295983472	MSN
756	0.21360609190751093	MSN
757	0.30614539029683263	MSN
758	0.31923189063751134	MSN
759	3.880489659823873	MSN
760	4.826533849461743	MSN
761	11.599590668896493	MSN
762	0.5476935730862651	MSN
763	0.31103961162527005	MSN
764	1.0312807571170908	MSN
765	0.22000568174481314	MSN
766	4.968930292326508	MSN
767	3.1140072254251434	MSN
768	0.16282813024781684	MSN
769	0.5639584736485397	MSN
770	0.47760443884034415	MSN
771	0.3765335310433853	MSN
772	0.11928327627961935	MSN
773	0.2562440243205683	MSN
774	0.185808369025725	MSN
775	0.41872902932564876	MSN
776	1.2902853172845137	MSN
777	0.1793641547244042	MSN
778	0.38993589216690483	MSN
779	7.158766723395868	MSN
780	0.206643815941014	MSN
781	1.640305459358104	MSN
782	0.16673332000533064	MSN
783	0.2735076679810678	MSN
784	0.268968399630886	MSN
785	0.31491903721432907	MSN
786	0.4202023322162789	MSN
787	0.27098585448936663	MSN
788	0.3341541560417886	MSN
789	0.1649985035472717	MSN
790	0.20402205763103165	MSN
791	0.2287454917588541	MSN
792	0.15642570121306792	MSN
793	0.6224232884460542	MSN
794	4.85412453486723	MSN
795	0.19993721236651374	MSN
796	0.3139012583600136	MSN
797	0.2109472682923389	MSN
798	0.21410355749807963	MSN
799	0.4105469674714453	MSN
800	0.1758095560542714	MSN
801	8.477736411723749	MSN
802	0.19949937343260005	MSN
803	1.6240650387222797	MSN
804	0.46700401497203425	MSN
805	0.5141855209941252	MSN
806	0.2572221802255785	MSN
807	0.3313253687842209	MSN
808	2.028901235206449	MSN
809	0.3535533905932738	MSN
810	0.4337947543353781	MSN
811	0.662386027932353	MSN
812	0.26405092101504063	MSN
813	0.3864283748495776	MSN
814	0.5286707387400972	MSN
815	0.11374313166077325	MSN
816	0.2691903498352928	MSN
817	0.2671748075282834	MSN
818	4.645573699770568	MSN
819	1.8607625453023284	MSN
820	0.4073592463116029	MSN
821	0.26463748789617847	MSN
822	0.9218183118163796	MSN
823	0.15038118233342893	MSN
824	0.2848771665121654	MSN
825	0.3445559642496412	MSN
826	0.1747626962483699	MSN
827	0.140356688476182	MSN
828	3.0606893559022392	MSN
829	0.511186962970602	MSN
830	0.45639456613767876	MSN
831	6.246479808660234	MSN
832	8.138655294334562	MSN
833	2.774312707680949	MSN
834	3.805448856573952	MSN
835	2.501821025662005	MSN
836	0.6111203736671854	MSN
837	3.2195690705434474	MSN
838	0.12118534931618763	MSN
839	0.35552982164881763	MSN
840	0.19357362940235429	MSN
841	0.6426585407508407	MSN
842	4.690923869559172	MSN
843	0.22394195676558692	MSN
844	0.24800782780602046	MSN
845	0.45523730075642965	MSN
846	0.6052611924707476	MSN
847	0.14561249946347327	MSN
848	0.20818952903544102	MSN
849	11.399284802126841	MSN
850	0.2350141839691171	MSN
851	0.34070205295666794	MSN
852	0.5309116896643257	MSN
853	0.23579519715210487	MSN
854	0.23345663408865797	MSN
855	0.13178011989674315	MSN
856	0.3166813264150572	MSN
857	0.15835166560538605	MSN
858	0.32513074293274696	MSN
859	0.38811996999781756	MSN
860	0.30624123685922616	MSN
861	0.2242253330915131	MSN
862	8.850009265531874	MSN
863	0.19796211758818907	MSN
864	1.0262090430316817	MSN
865	11.59475405086283	MSN
866	3.723048571623345	MSN
867	0.41742105041953126	MSN
868	0.18110770276274835	MSN
869	0.20545376608862637	MSN
870	0.2365650016380276	MSN
871	0.410547195825279	MSN
872	3.3964135496137686	MSN
873	0.2565565239864307	MSN
874	0.2006059570401637	MSN
875	0.28155328092565357	MSN
876	0.20359109345286633	MSN
877	3.9246552460056927	MSN
878	0.11778370006074472	MSN
879	0.3134462562474674	MSN
880	0.2532601182578892	MSN
881	0.42603227577262265	MSN
882	0.4199550571192113	MSN
883	0.09594920531197744	MSN
884	0.6958100495106405	MSN
885	0.21039961977151955	MSN
886	10.468436714715335	MSN
887	0.3892158784016911	MSN
888	1.2529667992409022	MSN
889	0.42040962167866713	MSN
890	6.581461919664962	MSN
891	1.8939279463896415	MSN
892	0.20782546077256148	MSN
893	0.9399494667268022	MSN
894	1.2828179917665639	MSN
895	0.555040370153379	MSN
896	2.4354146464206052	MSN
897	6.419358632293416	MSN
898	0.6675674123262759	MSN
899	0.9758602472804335	MSN
900	0.04895753261756137	MSN
901	0.19977097998569138	MSN
902	3.288334076702062	MSN
903	7.897786145496724	MSN
904	0.2608424045280996	MSN
905	0.1805666428219786	MSN
906	1.9572940504686567	MSN
907	0.41302004255913893	MSN
908	0.4355914242600459	MSN
909	0.1719892801892025	MSN
910	0.46312957150240364	MSN
911	0.9472064188971694	MSN
912	0.4187158941334804	MSN
913	4.103329014349195	MSN
914	0.9092964313137932	MSN
915	0.4642348543571454	MSN
916	0.16044590642609544	MSN
917	0.5465722642066646	MSN
918	0.2246697576444146	MSN
919	0.3784964406114747	MSN
920	0.8675549294169005	MSN
921	0.522786763413153	MSN
922	0.14974979131871935	MSN
923	0.07826237921249263	MSN
924	0.6505287592925184	MSN
925	0.14348170615099493	MSN
926	0.24922680433693326	MSN
927	0.20558574853330666	MSN
928	0.25336892567953156	MSN
929	0.36864210285858556	MSN
930	0.2768122107133282	MSN
931	1.3910877039209282	MSN
932	0.13901438774457844	MSN
933	0.3444684310644446	MSN
934	0.13265284685138337	MSN
935	0.3514807960614634	MSN
936	1.5434574824075977	MSN
937	0.40391088125971547	MSN
938	0.1919329309941366	MSN
939	4.0219025348707795	MSN
940	0.19022618116337192	MSN
941	0.20618983971088392	MSN
942	0.5095576513015971	MSN
943	0.33683378690386745	MSN
944	0.3092329219213245	MSN
945	0.247835631013783	MSN
946	0.26623579774327866	MSN
947	0.212031247697126	MSN
948	0.1148472415380073	MSN
949	0.1970406049523803	MSN
950	0.3888315830793584	MSN
951	0.2222566084506825	MSN
952	0.2831642632819332	MSN
953	1.025954311848242	MSN
954	0.2331823320922921	MSN
955	0.47555277776967286	MSN
956	0.46192418547311415	MSN
957	0.3160221511223541	MSN
958	0.17853851125177447	MSN
959	2.726298956460938	MSN
960	0.2850798133856552	MSN
961	0.2585672059639427	MSN
962	5.0368798149656255	MSN
963	0.47088427453037757	MSN
964	0.24775567601974327	MSN
965	0.3243356671721444	MSN
966	1.0320234977945026	MSN
967	0.4067677470006687	MSN
968	0.5513846207503434	MSN
969	0.34641016151377546	MSN
970	0.35064860536504083	MSN
971	2.987377696241304	MSN
972	3.4056020025833904	MSN
973	0.36369309405962225	MSN
974	0.3250372628210871	MSN
975	4.8375621959826	MSN
976	0.5534455709462314	MSN
977	0.9012802006035637	MSN
978	0.22336685071872237	MSN
979	0.5337611825526468	MSN
980	2.3745608482879925	MSN
981	0.2396220876671506	MSN
982	1.577570600638843	MSN
983	2.226112643151734	MSN
984	3.0273035673498128	MSN
985	2.0648393399971825	MSN
986	0.30670833050309454	MSN
987	0.2196895536888361	MSN
988	1.7302624439662324	MSN
989	0.6306353938687551	MSN
990	0.16347782724271814	MSN
991	0.4329951244272578	MSN
992	0.3178303320955992	MSN
993	13.7202005542922	MSN
994	0.35080015678445753	MSN
995	11.206113967384056	MSN
996	5.655169670310521	MSN
997	1.3178060365622855	MSN
998	0.46337949410343116	MSN
999	0.30185917246291283	MSN
1000	6.011758665315832	MSN
1001	1.8338906728592084	MSN
1002	3.2262007067137035	MSN
1003	0.45773900860643285	MSN
1004	4.063708281852919	MSN
1005	0.23276812496559748	MSN
1006	0.34114659605512704	MSN
1007	0.37477489540017245	MSN
1008	0.19790086182508967	MSN
1009	0.0812773031048644	MSN
1010	0.45082479967277755	MSN
1011	4.379822046613311	MSN
1012	6.283713392572897	MSN
1013	0.08541012170047453	MSN
1014	0.21944076649519798	MSN
1015	0.223714103265753	MSN
1016	0.17612369390731009	MSN
1017	0.17033257909161126	MSN
1018	0.33333166666249997	MSN
1019	3.5565956568981214	MSN
1020	0.2580096897405212	MSN
1021	0.22897598127314578	MSN
1022	0.27213783272452213	MSN
1023	0.8934602521781465	MSN
1024	4.781472733374101	MSN
1025	0.17844046626256052	MSN
1026	0.6602924436271501	MSN
1027	0.1520456345969854	MSN
1028	0.3933509883043387	MSN
1029	0.34633401507793027	MSN
1030	0.24450869105207693	MSN
1031	13.75493741251563	MSN
1032	0.129008612976893	MSN
1033	0.3207198933649112	MSN
1034	0.15491252011662837	MSN
1035	0.2640549185302179	MSN
1036	0.19436370545963563	MSN
1037	0.3859255109473848	MSN
1038	0.2718602582210206	MSN
1039	0.4120679555607303	MSN
1040	0.19536888186197926	MSN
1041	0.0842644646336758	MSN
1042	0.09562949335848225	MSN
1043	0.1823951753747889	MSN
1044	0.2501999200639361	MSN
1045	0.4456792568652932	MSN
1046	0.263231414876299	MSN
1047	0.3385919372932557	MSN
1048	0.46117449698207097	MSN
1049	0.37948810550822465	MSN
1050	0.47063680264084745	MSN
1051	0.4444260343409238	MSN
1052	1.4535778272937434	MSN
1053	0.3388175910427255	MSN
1054	0.45567642028088307	MSN
1055	0.2558280672639341	MSN
1056	0.1388623419073724	MSN
1057	0.21456234525191042	MSN
1058	0.2339337513057917	MSN
1059	0.1117899816620434	MSN
1060	0.5804282901444415	MSN
1061	0.22616365755797285	MSN
1062	0.29814929146318625	MSN
1063	0.2221834827344283	MSN
1064	2.2981616566290546	MSN
1065	2.450038402476801	MSN
1066	0.4366337137693332	MSN
1067	0.31378495821183017	MSN
1068	0.20392277950243812	MSN
1069	1.1313613481112037	MSN
1070	0.29815641867986004	MSN
1071	0.32418493950213045	MSN
1072	7.383401993661187	MSN
1073	2.8870939541345026	MSN
1074	0.21015153262983582	MSN
1075	0.1866505945461849	MSN
1076	0.11004544515789828	MSN
1077	0.7526081732880663	MSN
1078	0.2200994724613802	MSN
1079	0.20903887198317925	MSN
1080	0.22216041501581688	MSN
1081	0.25901894235750406	MSN
1082	0.2869152749506376	MSN
1083	0.13424231821597837	MSN
1084	0.2425767919649363	MSN
1085	0.3861387200360733	MSN
1086	0.30218232906638337	MSN
1087	1.3483539965454177	MSN
1088	0.21832773529719032	MSN
1089	0.2591090504015635	MSN
1090	0.4556588636249711	MSN
1091	0.25790211321352136	MSN
1092	0.3286335345030997	MSN
1093	0.13211190542701384	MSN
1094	7.513928732693703	MSN
1095	1.3344475448664141	MSN
1096	0.2650066036913043	MSN
1097	0.13601470508735442	MSN
1098	0.17725546536002776	MSN
1099	0.4672335842191007	MSN
1100	41.876794445133925	MSN
1101	0.3243704479449384	MSN
1102	0.6179519039177424	MSN
1103	0.2840134239785155	MSN
1104	1.312336489815017	MSN
1105	0.45080483582144504	MSN
1106	1.4404315325623778	MSN
1107	0.5692745871330884	MSN
1108	2.070186585793657	MSN
1109	0.18675987256367466	MSN
1110	0.11517378173872733	MSN
1111	2.882273408266468	MSN
1112	0.24292699855558092	MSN
1113	0.19015025637636507	MSN
1114	0.7892882870029176	MSN
1115	1.9816006156640142	MSN
1116	0.17151142343105477	MSN
1117	0.28176211400556245	MSN
1118	2.249291888572935	MSN
1119	0.09235935253129485	MSN
1120	0.520195689674133	MSN
1121	1.0529358954846206	MSN
1122	6.795126304933558	MSN
1123	1.7825607282782823	MSN
1124	2.583285698485555	MSN
1125	0.35257509838330703	MSN
1126	0.2142529657515558	MSN
1127	3.9586589199430215	MSN
1128	0.2934051048560058	MSN
1129	0.24566576209693428	MSN
1130	0.1855451427550719	MSN
1131	0.07202314442827801	MSN
1132	3.065041761542573	MSN
1133	0.1543899284279904	MSN
1134	0.16612110709424818	MSN
1135	0.23769728648009425	MSN
1136	1.5565534933878007	MSN
1137	0.2044731033656994	MSN
1138	0.2529827069188722	MSN
1139	0.864731605759845	MSN
1140	0.2814211701347289	MSN
1141	0.374833504705756	MSN
1142	0.17089177862027186	MSN
1143	0.1721481919742406	MSN
1144	0.17077031357938066	MSN
1145	0.23300214591286494	MSN
1146	0.10187683195353878	MSN
1147	1.8170675523479927	MSN
1148	0.05614285714287587	MSN
1149	0.7236633655690294	MSN
1150	0.3630829794964231	MSN
1151	0.295535107897522	MSN
1152	0.5365575458420094	MSN
1153	0.3715836977646396	MSN
1154	0.5077189183002737	MSN
1155	0.22610616975217637	MSN
1156	5.697002457433207	MSN
1157	0.35220527474124114	MSN
1158	0.2405410567865702	MSN
1159	0.33881853550241314	MSN
1160	0.4525372912810612	MSN
1161	0.11582988603983	MSN
1162	0.2303453928343261	MSN
1163	0.3659607219361116	MSN
1164	0.5418542239385055	MSN
1165	0.5519925837364121	MSN
1166	0.2390606617576384	MSN
1167	0.45620718977236646	MSN
1168	0.1865981645140166	MSN
1169	0.49876525317806436	MSN
1170	7.174891445171837	MSN
1171	0.4285090430784396	MSN
1172	0.25885034286243475	MSN
1173	0.6654571736783668	MSN
1174	0.5477672863543422	MSN
1175	0.5686838606232174	MSN
1176	0.26994114584890194	MSN
1177	0.2515949125081825	MSN
1178	0.25098251377779746	MSN
1179	3.1384725982553996	MSN
1180	0.32015621187164245	MSN
1181	1.7346281381834507	MSN
1182	0.3422282681193943	MSN
1183	0.2957976504301547	MSN
1184	1.2069367216221403	MSN
1185	2.327339754598234	MSN
1186	0.2334267818824567	MSN
1187	0.6427967699825505	MSN
1188	0.25317977802344327	MSN
1189	2.2250451680808636	MSN
1190	0.14352700094407325	MSN
1191	0.270039811879656	MSN
1192	0.4618075597283214	MSN
1193	4.019432422618895	MSN
1194	0.19508716000803333	MSN
1195	0.3306213846683242	MSN
1196	0.2770018050482704	MSN
1197	7.706881032557853	MSN
1198	0.2621066364838701	MSN
1199	0.27998849182698476	MSN
1200	0.3380794100503608	MSN
1201	0.22743130831088318	MSN
1202	0.3833164489035137	MSN
1203	0.38581796225681353	MSN
1204	0.15528723386035312	MSN
1205	0.5141450292583888	MSN
1206	2.318726482360522	MSN
1207	0.28499298236974185	MSN
1208	0.652747462653054	MSN
1209	2.3128063580853455	MSN
1210	2.4838553198606395	MSN
1211	0.22823708433701936	MSN
1212	2.071655658324193	MSN
1213	1.5588516606784624	MSN
1214	0.6198661145763655	MSN
1215	0.334463749904231	MSN
1216	8.11292752340362	MSN
1217	4.528975920546381	MSN
1218	0.25979126236268996	MSN
1219	4.696192606782648	MSN
1220	0.27529438788322586	MSN
1221	6.875059927011545	MSN
1222	5.0581290019136524	MSN
1223	0.14124446891825534	MSN
1224	0.8844256610931187	MSN
1225	1.6105387297423184	MSN
1226	0.1754886036185826	MSN
1227	0.2600391797402845	MSN
1228	0.2903779146790209	MSN
1229	0.3324484922510553	MSN
1230	0.2769494538720017	MSN
1231	0.18991840353162198	MSN
1232	0.20015244190366502	MSN
1233	0.49346631090683385	MSN
1234	0.15607334458159897	MSN
1235	0.04222747920489812	MSN
1236	1.116671253100034	MSN
1237	0.5223701991882769	MSN
1238	0.22151197609961693	MSN
1239	0.28167001970390815	MSN
1240	12.591097134979938	MSN
1241	0.12529390448062508	MSN
1242	0.4751278775235147	MSN
1243	2.5326113993267896	MSN
1244	10.94084576255419	MSN
1245	0.3717067242987335	MSN
1246	0.214601957120619	MSN
1247	0.6920198696569341	MSN
1248	0.221547963204359	MSN
1249	0.5233471335760004	MSN
1250	0.4946906861868333	MSN
1251	3.0034515145079337	MSN
1252	0.13673047291011006	MSN
1253	0.18681809334215999	MSN
1254	0.2342306555513176	MSN
1255	1.3973527263992187	MSN
1256	2.6913804027343025	MSN
1257	0.6591103852921755	MSN
1258	2.8777388693208423	MSN
1259	2.9994842056593667	MSN
1260	0.3245169059112771	MSN
1261	0.5568181929499072	MSN
1262	0.5237509546530679	MSN
1263	0.41854689104089643	MSN
1264	0.46111278446818194	MSN
1265	0.29075806093726786	MSN
1266	0.15074481748969018	MSN
1267	0.32010935631436954	MSN
1268	0.4413849415948338	MSN
1269	0.2924457214595556	MSN
1270	0.7685734982564906	MSN
1271	0.2885654171933983	MSN
1272	0.35106662868716454	MSN
1273	0.0838868285251028	MSN
1274	2.196064889751667	MSN
1275	1.287941208112999	MSN
1276	0.22464917093103193	MSN
1277	0.5228826350147804	MSN
1278	3.168489466607077	MSN
1279	1.1170508045742593	MSN
1280	0.26632498943959426	MSN
1281	0.2077592089147727	MSN
1282	0.32175806128207574	MSN
1283	0.5576064920712455	MSN
1284	0.41345616454468304	MSN
1285	0.1801249566273369	MSN
1286	0.27984817312249866	MSN
1287	0.23123689152036273	MSN
1288	4.68977603113648	MSN
1289	0.13952060779684125	MSN
1290	0.2122969618247044	MSN
1291	0.16316387155124384	MSN
1292	0.1679613050675661	MSN
1293	0.23228646107769604	MSN
1294	0.3786822179905187	MSN
1295	0.13854692345916597	MSN
1296	0.18566838718532566	MSN
1297	2.4836018199381313	MSN
1298	0.31064449134018135	MSN
1299	0.255305046300814	MSN
1300	4.137661900155691	MSN
1301	0.10195803058123205	MSN
1302	2.6479558625475614	MSN
1303	1.1911565808070743	MSN
1304	0.2389116526621818	MSN
1305	0.1950455075104269	MSN
1306	0.26044001228689884	MSN
1307	0.2837216946234461	MSN
1308	1.0155988381245815	MSN
1309	0.20497194930038598	MSN
1310	0.2089125707616032	MSN
1311	0.42592291947411126	MSN
1312	0.49300743740163244	MSN
1313	0.3933233402685378	MSN
1314	1.04486422562934	MSN
1315	1.7792241813498377	MSN
1316	2.535901023305129	MSN
1317	1.3175895078176358	MSN
1318	1.1601545155710942	MSN
1319	0.22646743695286525	MSN
1320	6.7974259834146045	MSN
1321	0.7051890260774057	MSN
1322	0.38578318608599677	MSN
1323	0.8698241201530342	MSN
1324	0.11752115648777622	MSN
1325	1.4440147159914958	MSN
1326	2.453340783503181	MSN
1327	0.4382949919859911	MSN
1328	0.2694670666333828	MSN
1329	0.16231040221338555	MSN
1330	0.1237789247902289	MSN
1331	3.316751648827509	MSN
1332	1.0081116009648932	MSN
1333	0.1474872875877782	MSN
1334	0.1545632556592901	MSN
1335	0.21513484143671383	MSN
1336	0.3351260956714651	MSN
1337	0.24713154391942765	MSN
1338	2.8528364832215676	MSN
1339	0.2660785833170344	MSN
1340	0.23440989740196552	MSN
1341	0.44734773946003126	MSN
1342	0.1803642148542776	MSN
1343	0.31514956766589414	MSN
1344	0.1957396229688818	MSN
1345	0.2676583643378252	MSN
1346	0.11987962712654723	MSN
1347	0.18701537369959723	MSN
1348	0.4802403044310213	MSN
1349	1.6192265300307989	MSN
1350	0.3743402195864308	MSN
1351	0.2186968708730008	MSN
1352	2.4632589185873255	MSN
1353	4.2671347822631525	MSN
1354	1.4386587503643802	MSN
1355	0.31823925311347667	MSN
1356	0.41138607171366415	MSN
1357	0.471734300215704	MSN
1358	0.47370270212444426	MSN
1359	0.8866720081292744	MSN
1360	0.24820555996995716	MSN
1361	0.24922769598188427	MSN
1362	0.282419900148697	MSN
1363	0.4626899609889975	MSN
1364	5.263515935190089	MSN
1365	4.616203147609515	MSN
1366	1.5499715051144292	MSN
1367	0.3743194565548984	MSN
1368	0.2870540018881465	MSN
1369	0.3668923547854329	MSN
1370	10.707745199153742	MSN
1371	0.3285197863143101	MSN
1372	7.278505980797158	MSN
1373	3.519480533007988	MSN
1374	0.20218339447145506	MSN
1375	0.24212600025606504	MSN
1376	0.4704887529651229	MSN
1377	0.2168617070854071	MSN
1378	0.1040096149401583	MSN
1379	13.165110595813466	MSN
1380	0.5524070057484789	MSN
1381	1.5096583222703077	MSN
1382	0.3496069221282668	MSN
1383	0.15441502517566094	MSN
1384	0.3450014492723183	MSN
1385	0.3644188676661907	MSN
1386	0.1853672031401456	MSN
1387	0.10488088481701516	MSN
1388	8.887478551310265	MSN
1389	0.1524356421576004	MSN
1390	0.24663130377143663	MSN
1391	4.566950651145686	MSN
1392	2.0599581306424652	MSN
1393	0.6278041095755905	MSN
1394	0.36908671067921156	MSN
1395	0.23905543290207817	MSN
1396	0.1893554032764843	MSN
1397	0.32676635383711095	MSN
1398	6.153104600299126	MSN
1399	0.13132402674301455	MSN
1400	3.448663146786012	MSN
1401	0.28161099055257055	MSN
1402	0.13802576249060156	MSN
1403	0.22225042182187194	MSN
1404	0.2510124498904387	MSN
1405	0.6446639089910011	MSN
1406	0.6801238857737611	MSN
1407	0.39688747355726617	MSN
1408	0.09982985525382675	MSN
1409	0.6625721763618491	MSN
1410	0.33458220215665985	MSN
1411	0.3313960369909873	MSN
1412	0.12838224176263632	MSN
1413	0.19445822173412983	MSN
1414	0.09477038585709655	MSN
1415	7.62682719090973	MSN
1416	1.9421896792023172	MSN
1417	0.18216904923724006	MSN
1418	0.9748167349131168	MSN
1419	3.317689256093765	MSN
1420	0.26644282271770514	MSN
1421	0.20510119453577055	MSN
1422	0.17817687841019103	MSN
1423	0.14589979437956724	MSN
1424	0.3148819884760985	MSN
1425	4.156499595680102	MSN
1426	0.8069400148090314	MSN
1427	0.6408660156382143	MSN
1428	0.3628622328101737	MSN
1429	0.2818236249067188	MSN
1430	0.44746843464092523	MSN
1431	1.2953036323580662	MSN
1432	0.2647206074335733	MSN
1433	0.31332730490654653	MSN
1434	0.4512482686947397	MSN
1435	0.7154453158697734	MSN
1436	0.12703739606903158	MSN
1437	0.15116547224812948	MSN
1438	1.1917067592323172	MSN
1439	0.8306714820620231	MSN
1440	0.9987784205384654	MSN
1441	0.28269683408202506	MSN
1442	0.241024894979751	MSN
1443	0.2007436175822285	MSN
1444	0.2930484175012723	MSN
1445	0.26655768606438646	MSN
1446	0.19153198166363758	MSN
1447	0.34325290320049173	MSN
1448	4.807954993780859	MSN
1449	0.23770570039439567	MSN
1450	4.601872336343111	MSN
1451	0.39679276707117533	MSN
1452	5.266580365854109	MSN
1453	0.7629116921374322	MSN
1454	0.3324409722040892	MSN
1455	1.7033851590289262	MSN
1456	0.14648549416238094	MSN
1457	1.1902682470771033	MSN
1458	0.5884354963233709	MSN
1459	0.1945404842185811	MSN
1460	0.15280052355931248	MSN
1461	2.785259772444933	MSN
1462	0.4130530383619034	MSN
1463	5.499703469279049	MSN
1464	0.9629623853274508	MSN
1465	0.598837415330739	MSN
1466	0.40757330628980104	MSN
1467	0.18945711915892735	MSN
1468	4.0151847093253386	MSN
1469	1.4574903087156361	MSN
1470	0.2372783175934961	MSN
1471	0.2334925052330374	MSN
1472	0.2545706625324745	MSN
1473	0.3538562561266933	MSN
1474	0.30603137699213534	MSN
1475	0.37810330745855864	MSN
1476	6.159634810603628	MSN
1477	0.7299583892250296	MSN
1478	0.8813888188535183	MSN
1479	0.3115670072392133	MSN
1480	0.12598221508815194	MSN
1481	8.150427228066023	MSN
1482	0.21266170318136737	MSN
1483	1.2397338424032798	MSN
1484	0.17851890656173897	MSN
1485	0.5241612347360346	MSN
1486	0.21947380253688592	MSN
1487	0.3633616196940306	MSN
1488	0.20640403339082306	MSN
1489	0.2830214214507446	MSN
1490	0.17911417835807789	MSN
1491	0.2838450281403569	MSN
1492	0.23293132035001218	MSN
1493	2.7461549685170863	MSN
1494	0.45885689705428495	MSN
1495	4.980277602704492	MSN
1496	0.17917868176767013	MSN
1497	3.3196186360618163	MSN
1498	0.9132814462146923	MSN
1499	0.19006577808748212	MSN
1500	0.2382120903732638	MSN
1501	0.3564540643617351	MSN
1502	0.6169751480678377	MSN
1503	0.18571752744423453	MSN
1504	0.3477161198449103	MSN
1505	0.3668183019788645	MSN
1506	3.717157314400347	MSN
1507	0.4271417927469899	MSN
1508	0.2522529732233101	MSN
1509	0.4197983146702712	MSN
1510	0.4271205918707269	MSN
1511	0.35985655475479766	MSN
1512	0.21968670874679697	MSN
1513	0.5481772067497882	MSN
1514	0.08501911549763382	MSN
1515	0.2726366629784043	MSN
1516	0.25579093025359595	MSN
1517	0.12733027919548437	MSN
1518	8.853440884763392	MSN
1519	0.25400147637366205	MSN
1520	1.202689486110193	MSN
1521	0.9418732074376542	MSN
1522	0.503353752345207	MSN
1523	4.876777305648565	MSN
1524	0.5644156269984026	MSN
1525	0.5651126731310666	MSN
1526	0.40401794514600464	MSN
1527	0.8659051141243332	MSN
1528	0.21663897258906115	MSN
1529	0.21625447972238632	MSN
1530	0.29461882153046504	MSN
1531	0.4527728152420587	MSN
1532	0.407277623372559	MSN
1533	0.26878430013674537	MSN
1534	2.0893306942655103	MSN
1535	4.66231273082362	MSN
1536	0.1691892431568863	MSN
1537	0.46761522644156917	MSN
1538	0.5365230656737882	MSN
1539	0.38776911801855624	MSN
1540	2.7953157245649374	MSN
1541	2.228032764570575	MSN
1542	0.4463495142697827	MSN
1543	0.33002831317933917	MSN
1544	0.12357184145265458	MSN
1545	0.16881943016134132	MSN
1546	2.1467885317375814	MSN
1547	0.22721630663312878	MSN
1548	0.1944350791395421	MSN
1549	0.31361730261578363	MSN
1550	0.4138976322715558	MSN
1551	0.2556076094328962	MSN
1552	5.159032176678102	MSN
1553	1.7042224033265165	MSN
1554	0.2828864613232666	MSN
1555	0.5155860742882802	MSN
1556	3.4550168595825985	MSN
1557	0.18470686235221473	MSN
1558	0.11672617529928751	MSN
1559	0.5766219635852269	MSN
1560	0.211877847407933	MSN
1561	0.3053665829785571	MSN
1562	0.2084314935416431	MSN
1563	1.127986702049275	MSN
1564	0.29678780298388274	MSN
1565	0.978908575915034	MSN
1566	10.728592498552642	MSN
1567	0.660170621884979	MSN
1568	0.5031232453385552	MSN
1569	0.4130673875612463	MSN
1570	9.028245344473088	MSN
1571	0.32063686625213844	MSN
1572	3.0424848808169944	MSN
1573	0.5998766539881344	MSN
1574	0.19719485921291152	MSN
1575	0.2893872837565604	MSN
1576	0.3092232203441391	MSN
1577	0.3611045554960502	MSN
1578	0.2700643441848627	MSN
1579	0.7119761231951532	MSN
1580	1.4868344729659722	MSN
1581	0.14748898263938223	MSN
1582	0.23203986726422682	MSN
1583	0.18773585166398027	MSN
1584	0.3694206613063216	MSN
1585	0.39559891304198497	MSN
1586	0.4826990090453257	MSN
1587	0.09373366524360391	MSN
1588	0.34704034347608637	MSN
1589	1.1444250740000415	MSN
1590	0.5343118382516658	MSN
1591	0.13327509144622635	MSN
1592	0.39284220750830734	MSN
1593	0.1917822425862888	MSN
1594	1.7842836097436978	MSN
1595	0.4227431992356589	MSN
1596	1.7633346250782918	MSN
1597	0.20942540438065294	MSN
1598	0.3063580421663515	MSN
1599	1.837050111213936	MSN
1600	1.2494363618136892	MSN
1601	0.12361836433151832	MSN
1602	0.2619198350640898	MSN
1603	0.1702284412847119	MSN
1604	0.2056944875834654	MSN
1605	0.31194390521374193	MSN
1606	5.982695713472315	MSN
1607	1.8863157211877337	MSN
1608	0.18578183142839952	MSN
1609	1.7616770419120527	MSN
1610	0.058954784934449146	MSN
1611	0.1381086528788113	MSN
1612	0.18985849994140372	MSN
1613	0.21522546317758343	MSN
1614	5.039208618424127	MSN
1615	0.14634586127085933	MSN
1616	3.123141687467925	MSN
1617	0.25560719864666154	MSN
1618	0.5728647309793227	MSN
1619	2.6643875468857754	MSN
1620	0.4612810965127446	MSN
1621	0.3530014164277532	MSN
1622	0.3350855301262649	MSN
1623	0.2814995559499162	MSN
1624	0.3597485232770247	MSN
1625	0.5616100181620695	MSN
1626	0.5373641688836353	MSN
1627	0.6111268280807185	MSN
1628	0.2228037252830392	MSN
1629	5.252928659329004	MSN
1630	0.9767181016035282	MSN
1631	0.2809234771249993	MSN
1632	0.2826932967015667	MSN
1633	0.7250043103320145	MSN
1634	0.26980919183749097	MSN
1635	0.21012086468929525	MSN
1636	0.8438379583782658	MSN
1637	0.9430190878237832	MSN
1638	7.493266154799706	MSN
1639	0.2104756517984919	MSN
1640	0.1703936618539551	MSN
1641	0.28372257576724486	MSN
1642	0.2153648067814238	MSN
1643	0.29492117590976746	MSN
1644	0.23472537144501446	MSN
1645	1.1211074881562426	MSN
1646	1.0270264115396448	MSN
1647	3.9288774796371544	MSN
1648	0.06882949948968102	MSN
1649	2.5086257816780884	MSN
1650	9.769294089134588	MSN
1651	0.44307925049839364	MSN
1652	0.38089795221292544	MSN
1653	2.1245748332836434	MSN
1654	0.5362606642296263	MSN
1655	0.11333110782128702	MSN
1656	1.7511710367636852	MSN
1657	8.633125390031122	MSN
1658	0.15316167928042573	MSN
1659	0.14336356270374873	MSN
1660	0.26565767446094984	MSN
1661	0.5559325498655391	MSN
1662	0.44377296497696417	MSN
1663	0.4278183674826994	MSN
1664	0.13758633653092156	MSN
1665	0.3252691193458119	MSN
1666	0.15889068569302608	MSN
1667	0.1136573798747798	MSN
1668	0.2663221733164552	MSN
1669	0.568368498423338	MSN
1670	0.31115669653073147	MSN
1671	0.45920474736221967	MSN
1672	0.08635971282953643	MSN
1673	0.10518792706389836	MSN
1674	0.28940283343464346	MSN
1675	0.5111902776853253	MSN
1676	0.6309714732061981	MSN
1677	0.14090422278980852	MSN
1678	0.3272239294428205	MSN
1679	11.966406438964874	MSN
1680	0.6780980755023568	MSN
1681	0.4647996557657756	MSN
1682	0.15994651883954047	MSN
1683	0.24212600025606504	MSN
1684	0.32534000676215274	MSN
1685	8.400492068920725	MSN
1686	0.13257662878501625	MSN
1687	0.4329260906898543	MSN
1688	11.58937565665688	MSN
1689	0.26334957755804356	MSN
1690	0.22336083474951468	MSN
1691	0.29702300696523604	MSN
1692	0.3894658735584856	MSN
1693	0.21980147292500113	MSN
1694	0.3428587334619208	MSN
1695	6.2613041173544675	MSN
1696	0.1422337668925447	MSN
1697	0.28011426240018555	MSN
1698	0.12919107296299756	MSN
1699	0.2321055794245369	MSN
1700	0.5782949074650408	MSN
1701	0.3504361568103383	MSN
1702	0.432811737363949	MSN
1703	0.6872866941822751	MSN
1704	0.2757788969446357	MSN
1705	0.30223659606342274	MSN
1706	2.5081247975330094	MSN
1707	3.29781803284805	MSN
1708	0.4022377682692329	MSN
1709	2.611807058553737	MSN
1710	0.22813373270956666	MSN
1711	1.058253395931239	MSN
1712	1.1814524958710684	MSN
1713	0.18589393630658912	MSN
1714	0.43576656595016555	MSN
1715	0.4870876033459758	MSN
1716	0.2734702908909851	MSN
1717	0.2918218634715363	MSN
1718	0.2251641376615928	MSN
1719	0.1791165821469358	MSN
1720	4.6057537385318374	MSN
1721	0.2338595999740015	MSN
1722	0.2443358344574123	MSN
1723	0.38807763398577866	MSN
1724	0.33648365487791526	MSN
1725	0.2903593558946513	MSN
1726	0.19700141003442467	MSN
1727	0.44991665894918803	MSN
1728	0.08950069832129803	MSN
1729	0.2984595868790279	MSN
1730	1.1417104492821286	MSN
1731	0.19247481797770932	MSN
1732	0.3992679412235443	MSN
1733	0.11308790828377718	MSN
1734	0.23874672772626646	MSN
1735	0.4425788065418407	MSN
1736	2.8384863043530792	MSN
1737	0.3098806221757017	MSN
1738	1.7550581186957883	MSN
1739	3.8714976430316987	MSN
1740	0.31512748742903096	MSN
1741	0.08463647755745776	MSN
1742	0.15731249862049132	MSN
1743	0.7732561024654121	MSN
1744	0.18604031821086525	MSN
1745	0.31994357141359436	MSN
1746	0.3476370233447525	MSN
1747	0.4418846003200383	MSN
1748	0.23005941261625373	MSN
1749	2.7614363110526376	MSN
1750	0.36004027552483625	MSN
1751	0.22190150467666925	MSN
1752	0.5082971571826858	MSN
1753	0.0936335943985918	MSN
1754	0.5066892538824955	MSN
1755	0.3023817950869397	MSN
1756	0.30984189516590555	MSN
1757	0.4587011554378297	MSN
1758	0.2716569527915676	MSN
1759	0.48718451330065904	MSN
1760	3.535831709743777	MSN
1761	0.13774049674821215	MSN
1762	0.4451429545662831	MSN
1763	0.22286767374386085	MSN
1764	0.25170319823156795	MSN
1765	0.2240524492166957	MSN
1766	3.0366734906619266	MSN
1767	0.21381475627280733	MSN
1768	0.0729143332959988	MSN
1769	0.3485552013599263	MSN
1770	0.13192232563141085	MSN
1771	0.32105762722600917	MSN
1772	0.27937430089397985	MSN
1773	0.5731718764908131	MSN
1774	4.04098181139188	MSN
1775	0.32763203445328726	MSN
1776	4.483404858475308	MSN
1777	0.2846155301454929	MSN
1778	0.21689917012289373	MSN
1779	0.20420577856662137	MSN
1780	0.5701973342624463	MSN
1781	0.28052371656520575	MSN
1782	0.2960004222969961	MSN
1783	0.24955623113839492	MSN
1784	0.28256660964963193	MSN
1785	5.047339497200481	MSN
1786	1.2332772650543755	MSN
1787	0.14710880327159215	MSN
1788	1.9413147400666286	MSN
1789	0.49161965876975094	MSN
1790	5.520545557279643	MSN
1791	0.34129394303965566	MSN
1792	0.20435508312738396	MSN
1793	8.322701124034193	MSN
1794	5.544344393163181	MSN
1795	5.340351404636215	MSN
1796	6.1398528687583385	MSN
1797	0.2664024211601689	MSN
1798	0.21670303200840688	MSN
1799	0.28332357826344073	MSN
1800	0.244635443057624	MSN
1801	2.1193944889991574	MSN
1802	0.15805062480104276	MSN
1803	3.5276373112892427	MSN
1804	0.4165931935220325	MSN
1805	4.693312955684929	MSN
1806	0.23005434140654682	MSN
1807	1.772113780207129	MSN
1808	3.1492341926252485	MSN
1809	0.2920874108131891	MSN
1810	0.3909398930782071	MSN
1811	0.22104142711265687	MSN
1812	0.24442790348076057	MSN
1813	0.32535557471787696	MSN
1814	0.12588310274042086	MSN
1815	0.7149485995510446	MSN
1816	0.1593737745050923	MSN
1817	0.13518598300119727	MSN
1818	0.18746216284893333	MSN
1819	2.1939519137848027	MSN
1820	0.39845298063607665	MSN
1821	0.2515844788535255	MSN
1822	0.48256605765428634	MSN
1823	0.2490100399582314	MSN
1824	0.2942541418570009	MSN
1825	0.5375592990545321	MSN
1826	0.14490840018592924	MSN
1827	0.21803491055842755	MSN
1828	0.16979472901123877	MSN
1829	0.19824619934706186	MSN
1830	0.19335546870493847	MSN
1831	0.26386549603917525	MSN
1832	0.28640006983239374	MSN
1833	0.20776188293332346	MSN
1834	0.31841011290472543	MSN
1835	0.5281099626527281	MSN
1836	0.16186894561822737	MSN
1837	3.3664385483772015	MSN
1838	4.423080487623982	MSN
1839	0.2298483848105144	MSN
1840	0.8993989659767239	MSN
1841	2.7286362747716986	MSN
1842	0.16033792439719308	MSN
1843	3.216277584413385	MSN
1844	7.925399391067708	MSN
1845	0.2529090745702865	MSN
1846	0.5337162167294526	MSN
1847	1.1196588766226971	MSN
1848	0.42681846258099004	MSN
1849	0.36628225113974605	MSN
1850	1.2714672626536636	MSN
1851	0.3629150497476528	MSN
1852	0.22792597482516114	MSN
1853	0.7471100618010987	MSN
1854	0.27962296043064844	MSN
1855	0.7945276192668111	MSN
1856	0.2789804353952706	MSN
1857	0.43148812266388054	MSN
1858	0.2532830679299349	MSN
1859	9.635197893372217	MSN
1860	0.33321014390321313	MSN
1861	0.2723843791409485	MSN
1862	5.140293928042111	MSN
1863	0.21879899451322896	MSN
1864	6.3149044529588885	MSN
1865	0.2891798748184251	MSN
1866	0.16223208683857826	MSN
1867	0.5482127780342227	MSN
1868	0.31196313884816584	MSN
1869	0.3061606332194605	MSN
1870	0.18450474248647375	MSN
1871	3.2379940356646735	MSN
1872	0.8500623506543505	MSN
1873	5.972057685588778	MSN
1874	0.5096986168315528	MSN
1875	0.13787675656179327	MSN
1876	0.2417894538643333	MSN
1877	0.15475201937293095	MSN
1878	0.15855247992035307	MSN
1879	6.021791907545283	MSN
1880	1.253628732918961	MSN
1881	0.2743123219981195	MSN
1882	0.24875125627823472	MSN
1883	0.26725912519503014	MSN
1884	0.4219988892165476	MSN
1885	0.5202124565982633	MSN
1886	0.5119570294468082	MSN
1887	2.3792068005955262	MSN
1888	1.3822115205351169	MSN
1889	0.48129932474499426	MSN
1890	4.21882807335165	MSN
1891	1.8793596815138927	MSN
1892	0.2938542722734168	MSN
1893	8.726242451830283	MSN
1894	0.18327165629196457	MSN
1895	0.29213481476879816	MSN
1896	1.2001778571898787	MSN
1897	0.26616473595627144	MSN
1898	1.8855073587764115	MSN
1899	3.0164016458172367	MSN
1900	0.4005833246654184	MSN
1901	0.7591113225344488	MSN
1902	0.24650316935082192	MSN
1903	1.9356068815748717	MSN
1904	2.5049652470421364	MSN
1905	0.3154742461755	MSN
1906	0.3359315406448165	MSN
1907	2.2180841958771538	MSN
1908	0.237448152235388	MSN
1909	0.4564594724616853	MSN
1910	1.1484742051957457	MSN
1911	2.263466975681333	MSN
1912	0.1550207871365871	MSN
1913	1.9269734040717843	MSN
1914	1.0942209557488833	MSN
1915	0.36998006703064423	MSN
1916	0.3342304594138601	MSN
1917	0.6279002707436906	MSN
1918	0.13863621460498698	MSN
1919	2.138818412114509	MSN
1920	3.309952907519985	MSN
1921	0.24344928744105507	MSN
1922	0.24546091847787094	MSN
1923	0.1923057461439985	MSN
1924	0.219861319926903	MSN
1925	0.43968340882958046	MSN
1926	0.07158910531638177	MSN
1927	0.25927808430332094	MSN
1928	5.052714671892286	MSN
1929	1.03481338897407	MSN
1930	0.2107154479386834	MSN
1931	0.13731259956755607	MSN
1932	5.73619085766465	MSN
1933	2.19284629850998	MSN
1934	0.1100386295807068	MSN
1935	0.14264602654434436	MSN
1936	1.455506784594287	MSN
1937	0.7813299914604298	MSN
1938	0.21182244923520263	MSN
1939	0.5069516742254631	MSN
1940	1.3740171032414408	MSN
1941	1.0346425711326592	MSN
1942	1.337491028007291	MSN
1943	0.24788370929395373	MSN
1944	0.49684202720784404	MSN
1945	0.42850649061595325	MSN
1946	0.1492313639956527	MSN
1947	0.8532785138641494	MSN
1948	5.592247421406022	MSN
1949	0.24494591239700245	MSN
1950	0.3063723225097202	MSN
1951	0.18451981600901296	MSN
1952	0.3392767907486992	MSN
1953	0.19448650338776724	MSN
1954	1.8785361641448357	MSN
1955	0.14166862743741115	MSN
1956	0.4777887870178621	MSN
1957	0.17968931520822268	MSN
1958	0.2323026043762747	MSN
1959	2.5399460624194368	MSN
1960	0.26083040466939433	MSN
1961	0.2884059638773096	MSN
1962	0.5836308764964376	MSN
1963	0.37734334497907873	MSN
1964	0.2096622283578995	MSN
1965	0.18348296923692944	MSN
1966	0.8795074615942721	MSN
1967	0.21967305251213676	MSN
1968	0.13809960173729682	MSN
1969	0.38080703775009206	MSN
1970	1.1536019677514424	MSN
1971	0.2053046516764781	MSN
1972	0.22212046281241177	MSN
1973	0.2138846418048809	MSN
1974	0.16190738093119783	MSN
1975	0.5250112760693645	MSN
1976	0.1901312412227129	MSN
1977	0.2892360627584326	MSN
1978	0.1999616629923428	MSN
1979	3.36781702293934	MSN
1980	2.2996264914111597	MSN
1981	7.353473498966322	MSN
1982	0.3646290352307731	MSN
1983	0.5088388743010895	MSN
1984	0.14904622698269654	MSN
1985	0.21202358359389148	MSN
1986	2.5568399808161635	MSN
1987	0.14476144168942226	MSN
1988	0.17867848219637417	MSN
1989	0.3135697689510263	MSN
1990	0.15602363602992977	MSN
1991	8.13405636813515	MSN
1992	0.3189799715063966	MSN
1993	5.021354314948309	MSN
1994	3.1905050540627578	MSN
1995	0.965828659752857	MSN
1996	0.24156469112848425	MSN
1997	0.31283541998948905	MSN
1998	1.407797659466729	MSN
[truncated: 31,307 more rows]
