# Supplementary material for: SyConn2: dense synaptic connectivity inference for volume electron microscopy
Source: Nat Methods. 2022 Oct 24;19(11):1367–70. doi: 10.1038/s41592-022-01624-x (PMC9636020; doi:10.1038/s41592-022-01624-x)
Supplement: Source Data Fig. 2 — Raw number data for Figure 2 [file 41592_2022_1624_MOESM4_ESM.zip › Fig2e_source_data_small.csv]

	distances	celltype
0	0.26100766272276377	MSN
1	9.352172207567609	MSN
2	4.3602646708657495	MSN
3	0.6513272475737137	MSN
4	0.8273418613581327	MSN
5	0.3054995908344232	MSN
6	0.2069685966517626	MSN
7	0.24659818869299563	MSN
8	0.19198697872512083	MSN
9	11.233517298196901	MSN
10	0.30935775765645046	MSN
11	0.12264532196541374	MSN
12	0.3185121661726597	MSN
13	0.4527573163406639	MSN
14	0.17071906747636598	MSN
15	0.15828560684197568	MSN
16	0.8660832812149187	MSN
17	0.20499756096110022	MSN
18	1.1593961790518374	MSN
19	13.193780390775041	MSN
20	2.421525603829123	MSN
21	0.20319011349528243	MSN
22	0.23820999139414786	MSN
23	0.34231548152089825	MSN
24	2.6382638822718247	MSN
25	6.845415838354891	MSN
26	7.118939527766759	MSN
27	2.0092971131440027	MSN
28	3.8530316635086197	MSN
29	4.8949522980311055	MSN
30	0.500499750249688	MSN
31	0.18987100884547908	MSN
32	30.61892592417311	MSN
33	0.6504805915628843	MSN
34	0.17783419243778742	MSN
35	0.289250756265217	MSN
36	2.8756003720962338	MSN
37	2.004713196444818	MSN
38	16.951986933690105	MSN
39	2.8851343122981294	MSN
40	0.15933063107889833	MSN
41	3.086118111803241	MSN
42	0.15226511966520956	MSN
43	0.33857089361018616	MSN
44	0.6668410605234204	MSN
45	4.338702268536065	MSN
46	0.32410288489922234	MSN
47	4.446687944976577	MSN
48	1.402748975226858	MSN
49	0.383275357934736	MSN
50	2.9231371846014906	MSN
51	0.5570399447077382	MSN
52	2.611373967856768	MSN
53	0.09247041568943042	MSN
54	1.086288277678722	MSN
55	3.495010157352908	MSN
56	2.5906823425499317	MSN
57	2.3097944172588174	MSN
58	1.147679833403027	MSN
59	9.30557609417302	MSN
60	0.27684725030240065	MSN
61	2.505583564760912	MSN
62	0.2233836386130372	MSN
63	0.44504185196450907	MSN
64	1.8475190289953698	MSN
65	2.7947947263618484	MSN
66	0.48839123661261574	MSN
67	2.629030007013576	MSN
68	0.3801236640884122	MSN
69	0.4111331900978076	MSN
70	0.8679265201872993	MSN
71	0.8385576903230928	MSN
72	1.9406890242614583	MSN
73	0.2396852102237509	MSN
74	1.778540131681037	MSN
75	0.17975600747184592	MSN
76	0.43556170630577706	MSN
77	0.3967130575113454	MSN
78	0.19643347757221075	MSN
79	3.376361799333715	MSN
80	0.3140781152834435	MSN
81	0.14136831328130078	MSN
82	5.487213399248184	MSN
83	1.5320717998840656	MSN
84	0.4870995791416782	MSN
85	0.8253756720427372	MSN
86	0.7560644813770847	MSN
87	0.2674359736460299	MSN
88	0.37385090611097893	MSN
89	0.4664169272228443	MSN
90	0.28653490188805975	MSN
91	0.2659266816248419	MSN
92	0.3665630914317479	MSN
93	0.35664197733861897	MSN
94	4.9178654287200665	MSN
95	0.30541815597635974	MSN
96	0.111537269555965	MSN
97	0.2894659834169737	MSN
98	0.17366730646073805	MSN
99	4.642558262663174	MSN
100	0.4200345223907197	MSN
101	0.9070468565625482	MSN
102	2.209021955526925	MSN
103	4.956153599314694	MSN
104	0.8756883007097903	MSN
105	4.251984948233002	MSN
106	4.010763019675932	MSN
107	7.0743882392755175	MSN
108	0.12746764295302554	MSN
109	11.171752100722609	MSN
110	0.19924329069981353	MSN
111	3.5576071312049056	MSN
112	0.27105396141727944	MSN
113	0.29774653650378535	MSN
114	0.23666643192476622	MSN
115	11.101108998654142	MSN
116	0.708049433302506	MSN
117	2.7500012727270016	MSN
118	2.8441133357633017	MSN
119	0.2395600133578223	MSN
120	0.37050715992482275	MSN
121	2.2531743857278332	MSN
122	0.6587108622149782	MSN
123	0.2498455078198933	MSN
124	7.222649804607727	MSN
125	5.957188934388433	MSN
126	0.4155009025260956	MSN
127	8.618320189508445	MSN
128	0.3603082014054079	MSN
129	0.30102169772293824	MSN
130	0.24327053984312083	MSN
131	2.427992998342458	MSN
132	0.3146855573425638	MSN
133	2.35060098698184	MSN
134	4.42524913712436	MSN
135	0.1751235278310713	MSN
136	3.118894034750139	MSN
137	1.2628847928453304	MSN
138	1.5201231035676026	MSN
139	0.15214922787596627	MSN
140	0.2000781097471685	MSN
141	0.5127559263431354	MSN
142	3.6799063544848227	MSN
143	3.3958268507095584	MSN
144	0.1523056138164316	MSN
145	3.0654910699592652	MSN
146	0.5032757693352622	MSN
147	0.34196765197895546	MSN
148	1.2509792164540512	MSN
149	0.931289428695505	MSN
150	10.207816490317605	MSN
151	3.667426739403095	MSN
152	8.745373691272432	MSN
153	1.5527464198781638	MSN
154	1.7499023544186687	MSN
155	0.18826842539310726	MSN
156	2.420079957356781	MSN
157	3.204949297570868	MSN
158	6.786070880855873	MSN
159	0.919976871689962	MSN
160	0.9963464821536733	MSN
161	0.48404235351878044	MSN
162	0.3008820366854758	MSN
163	0.13013838787997953	MSN
164	1.7005751641397358	MSN
165	2.5524974045040674	MSN
166	0.30628254929068355	MSN
167	0.33392514131164186	MSN
168	2.7329702197832764	MSN
169	0.16507416515008932	MSN
170	0.24168965407912493	MSN
171	0.2155388596054085	MSN
172	2.226422073641923	MSN
173	5.403589848424841	MSN
174	0.4290104893822527	MSN
175	0.3626171841242844	MSN
176	2.2151346334804214	MSN
177	0.35162177551436147	MSN
178	3.0374721397899274	MSN
179	0.34984853865637344	MSN
180	8.459846105278748	MSN
181	3.0319856793857047	MSN
182	1.6159558657339583	MSN
183	3.2258157796818505	MSN
184	0.7571575133352373	MSN
185	0.8789783210574065	MSN
186	1.358919630625741	MSN
187	3.4502407162399553	MSN
188	2.8935517966678943	MSN
189	2.07225022620339	MSN
190	0.19005985899184497	MSN
191	2.9708922902050827	MSN
192	0.2014398173152468	MSN
193	6.832693465976649	MSN
194	0.3097087341358006	MSN
195	3.291202650838896	MSN
196	7.124422397640387	MSN
197	0.16348547336078517	MSN
198	0.4548329363623527	MSN
199	0.5180986875104009	MSN
200	0.12771844032871682	MSN
201	0.29493134794389014	MSN
202	0.22384146175362596	MSN
203	0.4160781176654211	MSN
204	0.07170251041630271	MSN
205	0.13223337954792236	MSN
206	0.23623928547132036	MSN
207	0.18823563175239977	MSN
208	0.39217343102255153	MSN
209	0.2770379035439014	MSN
210	0.40156942114658084	MSN
211	3.591794293942792	MSN
212	4.570994421348598	MSN
213	0.3795800310869896	MSN
214	0.2895224036619903	MSN
215	4.250977691465017	MSN
216	1.760586549988384	MSN
217	5.069445087975606	MSN
218	2.5435430996938106	MSN
219	2.782224200167916	MSN
220	3.4808368885146574	MSN
221	0.2988594987615418	MSN
222	0.3034538679931433	MSN
223	0.2574989077646738	MSN
224	0.7225240480426931	MSN
225	0.4474195458403667	MSN
226	2.254724706033976	MSN
227	4.325455004967686	MSN
228	1.1390987665694314	MSN
229	0.3294366403422667	MSN
230	2.3719180002689804	MSN
231	0.360661198356574	MSN
232	0.33674136959987555	MSN
233	2.0539017138120315	MSN
234	2.480561629953991	MSN
235	2.2151940973397584	MSN
236	0.43840620433565947	MSN
237	0.2695997032639316	MSN
238	2.084687986246383	MSN
239	3.4681072647771436	MSN
240	0.16970783717907667	MSN
241	0.31403113787578435	MSN
242	6.130125997889439	MSN
243	0.37222170812568145	MSN
244	0.13095800853708794	MSN
245	1.1140350084265753	MSN
246	0.8448698124563334	MSN
247	0.2537722896614207	MSN
248	0.28765604460883487	MSN
249	0.15832719286338656	MSN
250	0.33806138495841254	MSN
251	0.26273275395351836	MSN
252	0.22932141744721535	MSN
253	0.1732058024432207	MSN
254	1.5137838286888947	MSN
255	0.33504659709093454	MSN
256	4.973256009229099	MSN
257	3.2907119290512195	MSN
258	1.7861718842261514	MSN
259	1.6359928348118038	MSN
260	0.21220980184713428	MSN
261	0.32040014044940746	MSN
262	6.168817654137622	MSN
263	3.2874878326771038	MSN
264	0.28000892842907704	MSN
265	3.5112791274848925	MSN
266	2.237501061452262	MSN
267	0.6945998848257895	MSN
268	5.9252811114747965	MSN
269	0.17476913343036293	MSN
270	0.21930394939950262	MSN
271	0.18659581988887103	MSN
272	0.38052726577736845	MSN
273	0.307963715395179	MSN
274	2.770190832776688	MSN
275	1.071583407859603	MSN
276	1.9016412648025913	MSN
277	2.199399236155182	MSN
278	2.8703825111525765	MSN
279	2.7715809567826084	MSN
280	4.367357640411335	MSN
281	0.16764452719966733	MSN
282	0.3988157469308352	MSN
283	1.2316951733282062	MSN
284	0.5927469670459348	MSN
285	0.15617243653081783	MSN
286	0.33385925178134573	MSN
287	0.21850572074890853	MSN
288	4.010277047786101	MSN
289	1.7102500548165465	MSN
290	0.24778418028599	MSN
291	2.9966465375606806	MSN
292	2.5035752934553415	MSN
293	2.3696254978371583	MSN
294	3.3620487553474567	MSN
295	0.18247830921327318	MSN
296	7.470515912572571	MSN
297	0.17653611528522994	MSN
298	0.4717836500982203	MSN
299	0.20982730994796647	MSN
300	0.4801681996967313	MSN
301	0.5743383693433689	MSN
302	0.3277270205521663	MSN
303	8.500020901935075	MSN
304	2.4524330096185545	MSN
305	0.22346712410455027	MSN
306	4.445586575470103	MSN
307	0.5324002253943926	MSN
308	0.9092991806880725	MSN
309	0.234273878185341	MSN
310	0.2780804739639229	MSN
311	2.744995446262161	MSN
312	1.7099700289771163	MSN
313	0.17706778363101514	MSN
314	0.35932297449509126	MSN
315	10.563342617277923	MSN
316	0.07854934754662193	MSN
317	3.8199816508067155	MSN
318	15.77894810340664	MSN
319	2.803730966646639	MSN
320	10.228130990340096	MSN
321	0.5170519799788025	MSN
322	3.3619979179053634	MSN
323	0.20489570517704855	MSN
324	1.5015906566038473	MSN
325	1.6656968511707047	MSN
326	2.0245663733254093	MSN
327	0.2491465432230598	MSN
328	13.096081980500884	MSN
329	0.2903205125374368	MSN
330	0.2945638131203507	MSN
331	0.2353768255372648	MSN
332	3.246571268276734	MSN
333	1.3221533572169304	MSN
334	1.4627673046318748	MSN
335	7.776745577539328	MSN
336	0.25038503682661156	MSN
337	23.488978308985686	MSN
338	5.905716002315045	MSN
339	0.34845874935205745	MSN
340	5.407328915462791	MSN
341	0.2086516235259146	MSN
342	4.616007419838057	MSN
343	10.201452053506886	MSN
344	2.906192149961871	MSN
345	0.4356902569486722	MSN
346	11.47469826279637	MSN
347	2.969746348596122	MSN
348	11.277822717617084	MSN
349	0.19856107372795906	MSN
350	2.620043654216471	MSN
351	3.054086533737303	MSN
352	3.0350654944425024	MSN
353	6.715965790562069	MSN
354	2.2161978366652337	MSN
355	0.27411858747629647	MSN
356	4.26911648418681	MSN
357	2.9070472323495404	MSN
358	1.4889395085093393	MSN
359	2.4663535837344974	MSN
360	2.832690946785406	MSN
361	5.628735302988685	MSN
362	1.0787956247593888	MSN
363	3.641299355999174	MSN
364	1.2718505346541265	MSN
365	1.3604907127914772	MSN
366	1.6001315570914787	MSN
367	0.32812158992937185	MSN
368	5.657651898093413	MSN
369	0.32939338184001205	MSN
370	7.103776319676739	MSN
371	0.3668596461863856	MSN
372	0.3367046183229527	MSN
373	7.617193366180078	MSN
374	0.269297697725027	MSN
375	2.6320239149538396	MSN
376	0.5962912459528481	MSN
377	0.3876970466743331	MSN
378	0.10641663403810515	MSN
379	0.818165631153008	MSN
380	0.32086445736478825	MSN
381	0.1816339420066833	MSN
382	0.29918597894954907	MSN
383	2.17531629884024	MSN
384	2.006363999876393	MSN
385	2.8177427135918567	MSN
386	1.230604323086832	MSN
387	0.6545150876794208	MSN
388	0.1347998516319658	MSN
389	4.22426978896945	MSN
390	0.17569939606549176	MSN
391	0.2250222211249369	MSN
392	0.04492091816612975	MSN
393	0.18475389035146186	MSN
394	2.492125661458507	MSN
395	0.32396604760376047	MSN
396	1.745836547331966	MSN
397	3.2661795480346756	MSN
398	2.9929551032382693	MSN
399	0.7692039174800537	MSN
400	0.1326320097110799	MSN
401	1.4307926125053902	MSN
402	0.3257115288103877	MSN
403	5.844015186496352	MSN
404	0.20942898557745057	MSN
405	0.7108946827765699	MSN
406	1.466534772857443	MSN
407	0.566658627393954	MSN
408	14.853874339339521	MSN
409	4.801995057395415	MSN
410	7.424626777002183	MSN
411	3.1394810080648683	MSN
412	0.18975334867488655	MSN
413	0.23284329494318706	MSN
414	2.8952853900428965	MSN
415	6.054106503486342	MSN
416	0.3692341924698842	MSN
417	0.5991877835870822	MSN
418	2.009146584995729	MSN
419	0.16625883435174205	MSN
420	4.851010204070901	MSN
421	0.5223638578615485	MSN
422	2.212369895735233	MSN
423	0.27685555800814254	MSN
424	0.3125475963753361	MSN
425	4.869227248753132	MSN
426	0.7059587649273702	MSN
427	4.361343628974906	MSN
428	4.443464273514529	MSN
429	0.34072357645979584	MSN
430	0.2557088187763574	MSN
431	4.504486007026773	MSN
432	2.177098154654493	MSN
433	1.306051300676968	MSN
434	1.868129211269927	MSN
435	0.206844278517819	MSN
436	0.9239614909370847	MSN
437	0.43511629192665263	MSN
438	0.13892443989449804	MSN
439	0.4454041274333752	MSN
440	3.1360441706072897	MSN
441	0.2899241280059319	MSN
442	0.26679767615180033	MSN
443	0.40480242094137725	MSN
444	0.3300030302891172	MSN
445	3.1670769251787996	MSN
446	4.284522411152332	MSN
447	2.5855792387780343	MSN
448	0.23227273839174498	MSN
449	0.4682591189715364	MSN
450	0.1701910690958841	MSN
451	4.005615183713982	MSN
452	2.8341605459112578	MSN
453	3.7596557355694156	MSN
454	0.2673074073047733	MSN
455	0.210578963811678	MSN
456	0.27538109956930595	MSN
457	4.160729863858022	MSN
458	0.21979929838149323	MSN
459	0.11314592347938984	MSN
460	1.5193748714520718	MSN
461	0.32401697486397224	MSN
462	0.37378603505214053	MSN
463	4.075619066813989	MSN
464	1.9572425277670624	MSN
465	0.3052658677284442	MSN
466	0.9600708307203172	MSN
467	0.5365896942730078	MSN
468	6.7859935569933825	MSN
469	6.98654428168891	MSN
470	18.586955802390023	MSN
471	1.663690843342674	MSN
472	0.762819696185742	MSN
473	0.22953512803054787	MSN
474	20.16337924927268	MSN
475	1.5613705517909577	MSN
476	1.9519221295943134	MSN
477	4.856228680776884	MSN
478	0.22927930565142593	MSN
479	1.5773712308775003	MSN
480	3.3659815804605944	MSN
481	1.3103774265454973	MSN
482	0.0960260381354974	MSN
483	2.786915520786371	MSN
484	0.7158561307972434	MSN
485	4.904135531620226	MSN
486	11.072328887817594	MSN
487	2.486036303033405	MSN
488	2.2494056992903704	MSN
489	18.99255272468659	MSN
490	7.292369573739389	MSN
491	3.2024072195771733	MSN
492	0.1794017837146554	MSN
493	0.8820821957164764	MSN
494	0.6449476722959778	MSN
495	6.2562233016413344	MSN
496	0.47269440445176447	MSN
497	3.1209810957453747	MSN
498	0.5934910838982084	MSN
499	1.7738248379012975	MSN
500	9.091887895261358	MSN
501	1.3040412837610231	MSN
502	5.227732634708857	MSN
503	1.3036966671737715	MSN
504	2.7914992586621166	MSN
505	0.3529143742546502	MSN
506	0.22247921251209066	MSN
507	0.31358252502331824	MSN
508	3.5635343761496117	MSN
509	1.0147391290376064	MSN
510	0.317358192303616	MSN
511	0.3219739896327031	MSN
512	8.266207171369466	MSN
513	0.34001470556433294	MSN
514	0.1878323720768068	MSN
515	3.0995452892319544	MSN
516	0.19930002508780575	MSN
517	0.2722353230407567	MSN
518	0.12196310917650467	MSN
519	1.7305458676382894	MSN
520	0.24332899539512343	MSN
521	0.19394250006981792	MSN
522	4.832707833089023	MSN
523	2.1576862607895353	MSN
524	1.8005875263369013	MSN
525	2.0274041284361637	MSN
526	0.3798743944458092	MSN
527	0.2518312927338459	MSN
528	0.38600518131237566	MSN
529	16.015241771512535	MSN
530	0.3166164872523224	MSN
531	1.2145785277206247	MSN
532	0.1724509592125822	MSN
533	0.22193016919743022	MSN
534	0.8670640114778146	MSN
535	4.645869132896449	MSN
536	0.2602402735934621	MSN
537	5.599614696566185	MSN
538	0.22126963189737536	MSN
539	5.798050081708505	MSN
540	1.6629095652566954	MSN
541	4.464112453780706	MSN
542	3.8348478783388527	MSN
543	2.9490293318310687	MSN
544	3.9046716891436595	MSN
545	6.153005462554228	MSN
546	0.3008055850545332	MSN
547	0.6936613006359804	MSN
548	0.49964637494932357	MSN
549	3.7611615374922573	MSN
550	1.0696714448838953	MSN
551	2.8897276688297113	MSN
552	0.3185133871248949	MSN
553	0.37682621989452914	MSN
554	0.5882609020569824	MSN
555	1.0570491946924703	MSN
556	0.37180320735571926	MSN
557	0.2905008605839232	MSN
558	0.3094330501093896	MSN
559	0.18165902124584948	MSN
560	0.3780753893074766	MSN
561	1.1232987136109431	MSN
562	4.451191276251542	MSN
563	0.2831368926862058	MSN
564	0.13637081799270692	MSN
565	5.694271156170911	MSN
566	0.23514676268237247	MSN
567	1.4216393705859443	MSN
568	2.384125416164175	MSN
569	0.16192282112166895	MSN
570	18.412302798219834	MSN
571	7.218134177195655	MSN
572	2.6903382686941058	MSN
573	4.844144854873768	MSN
574	3.2157457490016506	MSN
575	0.32936660425733355	MSN
576	3.5024243666986528	MSN
577	0.16023888416985435	MSN
578	0.3472323609630877	MSN
579	1.0391516972992922	MSN
580	3.3850980783427826	MSN
581	0.7212643412785634	MSN
582	5.405988669984428	MSN
583	5.063200667561972	MSN
584	0.2502900539596252	MSN
585	0.3204157455556764	MSN
586	7.077500547509692	MSN
587	4.754385344079712	MSN
588	4.104979780705381	MSN
589	0.3363445653889396	MSN
590	0.24841635916340132	MSN
591	0.3602966370460111	MSN
592	2.6630738296604197	MSN
593	0.26610336337596335	MSN
594	0.34975705854206857	MSN
595	6.452567318517491	MSN
596	0.3132582800182623	MSN
597	0.23705062750391528	MSN
598	3.914123816385987	MSN
599	2.2597689179427176	MSN
600	0.1553415591527264	MSN
601	0.8041668048359121	MSN
602	1.7853172142662839	MSN
603	0.2597797143735438	MSN
604	2.083261145416004	MSN
605	0.2525173261382276	MSN
606	0.4481965094811851	MSN
607	6.47663824835076	MSN
608	3.015231168583928	MSN
609	4.3603094213599105	MSN
610	1.9442826123131371	MSN
611	3.6740097985715825	MSN
612	0.49239741952004584	MSN
613	3.19911706569172	MSN
614	7.078305446927252	MSN
615	0.2540934867327378	MSN
616	10.118964670360302	MSN
617	0.6614302684334911	MSN
618	0.2093143568893448	MSN
619	2.936777315357771	MSN
620	0.8660588894526745	MSN
621	0.6859220072282272	MSN
622	0.39544816348037326	MSN
623	1.8619337618007095	MSN
624	0.13944373616464728	MSN
625	0.2353720459187964	MSN
626	0.883246851112417	MSN
627	0.23373328817265204	MSN
628	6.204598028433787	MSN
629	0.28825856448681625	MSN
630	1.790437725808971	MSN
631	2.230896680709351	MSN
632	0.20621698388940293	MSN
633	1.548820024853681	MSN
634	0.4033931085182294	MSN
635	0.18553975315279472	MSN
636	0.23655918921064978	MSN
637	13.57578358696101	MSN
638	0.8574416889794898	MSN
639	0.5149181973867305	MSN
640	0.3645408927678759	MSN
641	5.028207235188304	MSN
642	2.2132798060796564	MSN
643	16.800792644991486	MSN
644	0.2688521898739157	MSN
645	1.135160341097239	MSN
646	0.15313760152229106	MSN
647	0.36001141957196714	MSN
648	0.21216812319479098	MSN
649	1.7902757469172172	MSN
650	0.26327314713050404	MSN
651	3.0603603636754326	MSN
652	0.28866156654463027	MSN
653	1.4580080241334408	MSN
654	8.003697270636865	MSN
655	2.203495305758558	MSN
656	0.8294867388933954	MSN
657	0.2266859060462295	MSN
658	0.25752524148129635	MSN
659	0.19870832896484233	MSN
660	0.30908872087192046	MSN
661	2.3007098904468593	MSN
662	5.108040157438076	MSN
663	0.7325469268244869	MSN
664	0.2744031907815792	MSN
665	0.20024110467134362	MSN
666	0.23986506623516482	MSN
667	0.3419210435173594	MSN
668	4.093732343473367	MSN
669	4.1393679200788345	MSN
670	0.2116683726965432	MSN
671	2.2511882973221056	MSN
672	0.12738131731144878	MSN
673	9.895414342007111	MSN
674	0.15048629505705827	MSN
675	0.37577800775339243	MSN
676	0.17332339715110595	MSN
677	0.18221385482143693	MSN
678	7.016761236496508	MSN
679	1.4323725074155813	MSN
680	1.316484227866881	MSN
681	0.1692164951245045	MSN
682	0.6523442342812574	MSN
683	0.4760556690136144	MSN
684	0.19110729970359583	MSN
685	1.7737522374897796	MSN
686	0.6686533730815442	MSN
687	0.29131083055732754	MSN
688	0.7435788832098148	MSN
689	0.4354084927462515	MSN
690	0.3715629152646965	MSN
691	0.41651530584121393	MSN
692	0.16885274649824325	MSN
693	2.310796434132605	MSN
694	1.9489882560503524	MSN
695	0.28651527009918343	MSN
696	3.525261187486679	MSN
697	0.1550677271388215	MSN
698	0.3640054944640259	MSN
699	0.18552762597521694	MSN
700	0.20106961912614765	MSN
701	3.739168557313243	MSN
702	19.592842289979266	MSN
703	0.2797194913250803	MSN
704	0.366764485058191	MSN
705	2.6712957530007793	MSN
706	5.411823860770045	MSN
707	9.455050099021157	MSN
708	5.428305444611606	MSN
709	2.717236693775498	MSN
710	16.534352236749058	MSN
711	8.30138163440278	MSN
712	2.8714875935653983	MSN
713	0.42322688950490844	MSN
714	0.4158485301164355	MSN
715	3.191229386929119	MSN
716	4.120692781559916	MSN
717	0.44700433443088666	MSN
718	0.3275988400467865	MSN
719	0.20954056886436098	MSN
720	8.058034299863568	MSN
721	0.2861588282754876	MSN
722	0.20383149802175657	MSN
723	4.800637822206545	MSN
724	1.6764457939342983	MSN
725	4.115694230625011	MSN
726	2.24811621140901	MSN
727	0.14007944174646042	MSN
728	1.6563213003520785	MSN
729	3.6609104058963258	MSN
730	1.6157614304098238	MSN
731	0.22803021242321983	MSN
732	1.5110188247963416	MSN
733	2.456948717413532	MSN
734	1.6687435393133363	MSN
735	8.854210354402023	MSN
736	0.5864078145795808	MSN
737	0.1462095148142675	MSN
738	6.562674937350889	MSN
739	1.1685061926332423	MSN
740	2.815515050572453	MSN
741	0.2654957626780469	MSN
742	5.151172475757339	MSN
743	2.142946919547939	MSN
744	10.518632278010292	MSN
745	0.24343947456765272	MSN
746	0.3333605405563172	MSN
747	0.32089648729077225	MSN
748	3.8212857783735568	MSN
749	0.31248395514366406	MSN
750	4.3100232017936975	MSN
751	0.37530787361844675	MSN
752	0.3403785474373525	MSN
753	3.7184180271992013	MSN
754	0.18443088136209726	MSN
755	0.2323198226583345	MSN
756	0.22682041354340224	MSN
757	7.140450318432305	MSN
758	2.676652760445404	MSN
759	1.0089173652980705	MSN
760	2.3576757887801283	MSN
761	0.7761945632378521	MSN
762	0.16292636373527766	MSN
763	0.14959104251256203	MSN
764	0.6716588916009767	MSN
765	0.36357270402370784	MSN
766	3.314656006955241	MSN
767	12.720196539362117	MSN
768	14.635340746896794	MSN
769	5.035200293930719	MSN
770	1.1874398932156522	MSN
771	5.359474064682094	MSN
772	0.3654764014269595	MSN
773	0.12051970793193949	MSN
774	8.132510620958326	MSN
775	0.1946670234014996	MSN
776	0.27607834033114587	MSN
777	0.16590217373500565	MSN
778	0.13414544345597432	MSN
779	2.482423211299798	MSN
780	0.2339337513057917	MSN
781	0.22472205054244232	MSN
782	0.6826805621958193	MSN
783	1.9909421136738257	MSN
784	0.29606312671455726	MSN
785	4.346262762420146	MSN
786	0.35415145065353043	MSN
787	2.8290092690630138	MSN
788	10.392441592330457	MSN
789	2.152356383129894	MSN
790	4.7892985916520265	MSN
791	11.143819698828587	MSN
792	4.843195019819046	MSN
793	0.4860545236905012	MSN
794	3.387464624661539	MSN
795	0.33407484191420345	MSN
796	12.126569485591917	MSN
797	1.5550154340070068	MSN
798	2.377479298153565	MSN
799	1.2408627039281985	MSN
800	0.3685955025922726	MSN
801	0.6500203842957542	MSN
802	0.926206360495446	MSN
803	0.32649059880969283	MSN
804	0.6863147965766146	MSN
805	0.2744161985014733	MSN
806	0.18163501865004192	MSN
807	0.21611802331133792	MSN
808	8.205807090103933	MSN
809	4.18655111637252	MSN
810	0.34618275520308633	MSN
811	3.4566747026586113	MSN
812	0.14201584418648505	MSN
813	0.3103578579639961	MSN
814	1.0716755572466885	MSN
815	0.3183158808479401	MSN
816	3.219215121733868	MSN
817	0.4341180075099967	MSN
818	1.364045911983904	MSN
819	0.2425633937757415	MSN
820	12.012257053019324	MSN
821	1.8287792376336736	MSN
822	1.0864000184094253	MSN
823	5.445775094052269	MSN
824	5.580201310586078	MSN
825	3.230093961481616	MSN
826	0.2675406511167976	MSN
827	0.3184785009314736	MSN
828	0.3851812884863438	MSN
829	1.3643022254984414	MSN
830	2.2110518989838295	MSN
831	3.5903377278467827	MSN
832	0.21383482722261998	MSN
833	3.487758688135809	MSN
834	0.5110039138793362	MSN
835	8.137674028861078	MSN
836	1.8967925558689858	MSN
837	1.2348983763856844	MSN
838	0.16588550268181967	MSN
839	2.4497210045227598	MSN
840	2.591220658299868	MSN
841	0.11573353014576199	MSN
842	3.9942307457131214	MSN
843	1.7999180536902228	MSN
844	6.57111291943762	MSN
845	0.4296534941089157	MSN
846	5.527485866105855	MSN
847	0.31992186546092777	MSN
848	4.744252680876093	MSN
849	0.3072564979875122	MSN
850	0.3165078549139337	MSN
851	0.33021432434102554	MSN
852	0.2405699251545902	MSN
853	0.2956349099818897	MSN
854	0.7262912638879805	MSN
855	0.15977816653097507	MSN
856	0.2551960031034969	MSN
857	0.21728552643929142	MSN
858	0.17822083679150758	MSN
859	0.2339736452395221	MSN
860	0.80675047773975	MSN
861	0.850308767448625	MSN
862	6.735950582508752	MSN
863	0.19889318741475284	MSN
864	0.7210475019026139	MSN
865	3.8176989142675986	MSN
866	0.3518522417151836	MSN
867	0.40024992192379	MSN
868	0.12860112752227332	MSN
869	0.1705271239422046	MSN
870	0.21138012100373466	MSN
871	4.510970848941501	MSN
872	3.532297411034354	MSN
873	0.2704163456597992	MSN
874	0.25399126461356897	MSN
875	0.206196508214858	MSN
876	9.929392000520474	MSN
877	8.454657784322203	MSN
878	4.070815520261266	MSN
879	2.68587824453091	MSN
880	4.58588595584321	MSN
881	4.100486312621955	MSN
882	3.5870699045321097	MSN
883	3.8731427663964255	MSN
884	0.16305405545401194	MSN
885	9.760232377484666	MSN
886	3.3241240951564968	MSN
887	4.317400664751883	MSN
888	0.7689850453682439	MSN
889	5.873223007855227	MSN
890	0.19	MSN
891	4.626113615930763	MSN
892	3.605130441468103	MSN
893	0.7997208888105899	MSN
894	0.32775210822273154	MSN
895	0.5008422905466351	MSN
896	0.29516266701600324	MSN
897	0.33380383460949037	MSN
898	0.6329445078361925	MSN
899	1.8432792788940042	MSN
900	3.4048819362791423	MSN
901	1.054966172443458	MSN
902	0.39243375237102124	MSN
903	6.235705457729339	MSN
904	0.6884678641737754	MSN
905	0.26392896771669455	MSN
906	0.304197669652857	MSN
907	0.4983728523906574	MSN
908	0.3182188275734648	MSN
909	1.9308199035642863	MSN
910	0.2442130217658346	MSN
911	3.227203278382073	MSN
912	0.7585104555054737	MSN
913	1.12919110674657	MSN
914	1.6442499809943742	MSN
915	3.762098084845742	MSN
916	0.4654858993019864	MSN
917	4.851221147814228	MSN
918	13.836617867094544	MSN
919	3.7379807383131336	MSN
920	1.5994955454767605	MSN
921	1.3196961771559392	MSN
922	0.6390344278675445	MSN
923	2.399027488147833	MSN
924	0.33049886535357426	MSN
925	1.6040900847521002	MSN
926	0.3014995854060168	MSN
927	3.766940535766393	MSN
928	2.751171023400763	MSN
929	0.17211914478058507	MSN
930	0.24253942978410747	MSN
931	2.4151139207085035	MSN
932	11.371939742189985	MSN
933	0.35585495640780385	MSN
934	0.5184998660666285	MSN
935	0.7648548155623437	MSN
936	13.188182209842266	MSN
937	0.36022354170709053	MSN
938	8.258167472266472	MSN
939	0.20271732165752387	MSN
940	0.6102419602092272	MSN
941	0.4754129783672297	MSN
942	1.720678354603207	MSN
943	8.912223740458943	MSN
944	3.2108638635108777	MSN
945	0.35786589667080604	MSN
946	0.3654478126986463	MSN
947	7.818011080191688	MSN
948	0.2928583275237363	MSN
949	0.12620251499969182	MSN
950	0.21390944345680488	MSN
951	0.7069076087770969	MSN
952	6.205944408387816	MSN
953	1.3450081474350681	MSN
954	0.2800919491881193	MSN
955	0.8886410974065964	MSN
956	0.5223404062486455	MSN
957	2.207853720811244	MSN
958	0.21402232489990144	MSN
959	0.22224660977291774	MSN
960	0.2951016773927251	MSN
961	1.0589395639034365	MSN
962	0.5429738138253077	MSN
963	1.9808424975247274	MSN
964	0.32825481294601916	MSN
965	0.35772720053135465	MSN
966	0.6641387279778225	MSN
967	3.115739442814516	MSN
968	1.0074770058693048	MSN
969	0.5528471759898932	MSN
970	0.4157547834962345	MSN
971	0.17201614911268095	MSN
972	0.49138197972656666	MSN
973	0.3059338163721036	MSN
974	0.4814498935507204	MSN
975	0.83917846731193	MSN
976	0.21092786089087426	MSN
977	1.202947891639537	MSN
978	0.848912834159079	MSN
979	2.2985725038718203	MSN
980	3.722501074546521	MSN
981	3.071228744330191	MSN
982	6.040853085450762	MSN
983	3.7695442695371018	MSN
984	0.9781701737882355	MSN
985	0.24270764306053488	MSN
986	10.5939604020404	MSN
987	4.481278165880802	MSN
988	0.24919871588754225	MSN
989	3.9323917340468513	MSN
990	0.7147753337782335	MSN
991	0.44576276201584064	MSN
992	0.176025566324895	MSN
993	0.3326763525644107	MSN
994	0.3828837943815329	MSN
995	5.32760384694658	MSN
996	4.652167439902492	MSN
997	7.026199168113583	MSN
998	0.3591058339821284	MSN
999	2.1717359415914266	MSN
1000	9.913888969521496	MSN
1001	2.0892226425156317	MSN
1002	0.5351084002330743	MSN
1003	0.3049077729412617	MSN
1004	3.6836796566069636	MSN
1005	0.29045395504279165	MSN
1006	0.23090961435158996	MSN
1007	3.0170324409923075	MSN
1008	2.2220576050138754	MSN
1009	1.271122928752369	MSN
1010	3.2621077637778924	MSN
1011	0.2504343726408178	MSN
1012	0.24955605026169655	MSN
1013	6.290146381444552	MSN
1014	0.221656265420132	MSN
1015	2.0066631506060006	MSN
1016	0.3773850818461164	MSN
1017	0.33003181664803166	MSN
1018	1.1236218781244873	MSN
1019	0.29697064248844535	MSN
1020	2.7773291558618047	MSN
1021	0.2570800653492948	MSN
1022	6.50368126525278	MSN
1023	3.673169969522238	MSN
1024	0.26280410955690936	MSN
1025	1.4006850609612516	MSN
1026	2.31588881425685	MSN
1027	4.457959747587582	MSN
1028	1.1397179475642207	MSN
1029	0.297231391343512	MSN
1030	3.6871216416060917	MSN
1031	5.009582841914085	MSN
1032	6.686967109609557	MSN
1033	2.9760664355103885	MSN
1034	0.12628935030318272	MSN
1035	0.1706635945361517	MSN
1036	2.4935355087372146	MSN
1037	0.27315054863979904	MSN
1038	1.873136080955616	MSN
1039	2.7870268905930833	MSN
1040	0.4431952165806847	MSN
1041	0.33161574148402545	MSN
1042	1.137980667674104	MSN
1043	6.872439232179503	MSN
1044	6.16901384159396	MSN
1045	0.37201926473415287	MSN
1046	0.29657829910497496	MSN
1047	0.3133308953805864	MSN
1048	0.4199458298399926	MSN
1049	0.3207896507058792	MSN
1050	0.5982286352223538	MSN
1051	0.21453774596662542	MSN
1052	0.1684257996863901	MSN
1053	1.3038422067106126	MSN
1054	1.5975291077160378	MSN
1055	0.21470910553583888	MSN
1056	3.887902262146002	MSN
1057	3.317135611738953	MSN
1058	0.34094264750671255	MSN
1059	4.476962921445743	MSN
1060	4.610761108537289	MSN
1061	0.7824129344534125	MSN
1062	2.7372234335179875	MSN
1063	1.144601459024057	MSN
1064	0.7847623047776952	MSN
1065	7.56712090229831	MSN
1066	2.2078587162930328	MSN
1067	0.1282056453515211	MSN
1068	1.8522648298771967	MSN
1069	0.6245718533523585	MSN
1070	0.8143709228600933	MSN
1071	0.3518397678236941	MSN
1072	0.2111752826445368	MSN
1073	14.157863398126144	MSN
1074	2.659891016982117	MSN
1075	0.41951903678166175	MSN
1076	1.5229474711886815	MSN
1077	6.209919162114753	MSN
1078	0.28394541729001366	MSN
1079	0.45119798869232564	MSN
1080	2.098981896062946	MSN
1081	3.1249281591742233	MSN
1082	4.118161847232331	MSN
1083	4.771463129900525	MSN
1084	1.5584924606811545	MSN
1085	0.41075783620035783	MSN
1086	0.5748575910606034	MSN
1087	0.68368029809261	MSN
1088	3.7253874481574254	MSN
1089	0.3238459853421601	MSN
1090	0.7902537567136267	MSN
1091	0.28883386228072355	MSN
1092	1.8616236707127627	MSN
1093	2.58040055030222	MSN
1094	0.32301586648336644	MSN
1095	0.31022250079579977	MSN
1096	0.47909602377811483	MSN
1097	0.31840540196422545	MSN
1098	0.3096142761566398	MSN
1099	0.31721443851123804	MSN
1100	5.172973821700627	MSN
1101	2.76945423825305	MSN
1102	5.661657707774288	MSN
1103	0.20990209357909836	MSN
1104	0.39340070044562625	MSN
1105	6.31795312317736	MSN
1106	0.19191795121874347	MSN
1107	0.7773824670006393	MSN
1108	2.2535774337705816	MSN
1109	1.9464352673541445	MSN
1110	0.2884545024782938	MSN
1111	7.9264829597439395	MSN
1112	0.1904033729860011	MSN
1113	1.2687418965258532	MSN
1114	2.640228030976781	MSN
1115	2.152232329466312	MSN
1116	0.1798783539568373	MSN
1117	0.1163486140871476	MSN
1118	1.5467159564703534	MSN
1119	1.739173654354274	MSN
1120	2.9524707543946156	MSN
1121	0.1875873130038383	MSN
1122	0.29032606190664184	MSN
1123	0.2776580630919981	MSN
1124	4.417349799370658	MSN
1125	0.3909283821878376	MSN
1126	0.17545369759569046	MSN
1127	0.17824982468434575	MSN
1128	1.632686359960173	MSN
1129	0.14436994146981083	MSN
1130	0.3407938705760575	MSN
1131	0.3699324803258116	MSN
1132	3.568002872756691	MSN
1133	7.398274320407411	MSN
1134	0.2990544357730716	MSN
1135	2.8688627102041675	MSN
1136	0.2600677262218972	MSN
1137	0.33703906796293653	MSN
1138	0.4957721250736068	MSN
1139	0.3057760618491906	MSN
1140	5.968589531874344	MSN
1141	0.22830900113661748	MSN
1142	4.718353738328656	MSN
1143	0.14455124523849666	MSN
1144	3.431429257612635	MSN
1145	1.920141498692219	MSN
1146	2.451953099062052	MSN
1147	5.5166230612576745	MSN
1148	1.767206906392118	MSN
1149	0.21730968685265736	MSN
1150	2.9592428085576215	MSN
1151	0.12810152223919902	MSN
1152	7.053083722741422	MSN
1153	0.21392814214123396	MSN
1154	0.16270255068681866	MSN
1155	0.4314116363752837	MSN
1156	3.7695678502684835	MSN
1157	0.9848725805910122	MSN
1158	2.640644820191888	MSN
1159	5.248499309326428	MSN
1160	0.27465978955791837	MSN
1161	0.15836229774457047	MSN
1162	0.38146821623826016	MSN
1163	0.3021251810094617	MSN
1164	7.820756740878724	MSN
1165	4.08806653566206	MSN
1166	0.14759827234761252	MSN
1167	0.1752027397046062	MSN
1168	0.26002932526928574	MSN
1169	0.7331807417001622	MSN
1170	8.274198269318907	MSN
1171	0.3725066274578212	MSN
1172	0.20646065000382036	MSN
1173	0.16339828640472337	MSN
1174	0.31519081522150993	MSN
1175	0.6506875210114299	MSN
1176	4.749870372500232	MSN
1177	0.2742721681509493	MSN
1178	6.256118884739964	MSN
1179	1.7815884064508278	MSN
1180	2.7449635698857646	MSN
1181	4.207577093767861	MSN
1182	0.2158962424406687	MSN
1183	1.7261868380914043	MSN
1184	0.23441179340829338	MSN
1185	8.947984968695465	MSN
1186	0.27423995980810945	MSN
1187	0.3234906296942772	MSN
1188	0.13353463970071588	MSN
1189	0.1849324200890693	MSN
1190	6.07989786098418	MSN
1191	0.2463909495091084	MSN
1192	1.3479062776518766	MSN
1193	4.7206285664623095	MSN
1194	2.622372208516556	MSN
1195	0.18373078130786905	MSN
1196	0.33399839773193524	MSN
1197	10.175689558943905	MSN
1198	2.568638248025352	MSN
1199	0.3345689390843089	MSN
1200	2.9889506519847395	MSN
1201	0.31568536551446286	MSN
1202	0.34089235837723764	MSN
1203	4.170056654291402	MSN
1204	0.16478403374653527	MSN
1205	2.364739520539207	MSN
1206	0.2731473961069371	MSN
1207	0.9079231795697255	MSN
1208	1.055585733039197	MSN
1209	0.6856142420405872	MSN
1210	3.17609554152405	MSN
1211	0.15677053294544865	MSN
1212	0.27399908758972175	MSN
1213	0.3463091104779082	MSN
1214	2.7244445764228717	MSN
1215	0.43873011192659983	MSN
1216	4.070814414831509	MSN
1217	0.2692809870748397	MSN
1218	0.2669096289008697	MSN
1219	0.20086866909058798	MSN
1220	2.86280262835022	MSN
1221	2.152469511979206	MSN
1222	0.38937289325272756	MSN
1223	5.493059712036635	MSN
1224	0.5656920540364696	MSN
1225	0.5175627712869459	MSN
1226	0.3150763746834363	MSN
1227	23.328171136108278	MSN
1228	2.2066988920104165	MSN
1229	0.17606753754675025	MSN
1230	0.22749505489129682	MSN
1231	0.19397164741270823	MSN
1232	0.16579750450474218	MSN
1233	1.4786480311419619	MSN
1234	1.976116140311596	MSN
1235	1.8963609888415234	MSN
1236	1.127612522101453	MSN
1237	0.18095579570712844	MSN
1238	6.7610319478612135	MSN
1239	0.472652091923859	MSN
1240	0.28609875917242283	MSN
1241	8.975767091947564	MSN
1242	1.382741299014389	MSN
1243	0.36178515724114496	MSN
1244	0.5597444853581941	MSN
1245	2.4499809182930385	MSN
1246	6.619833834772592	MSN
1247	9.156973984649929	MSN
1248	0.21185254305766546	MSN
1249	2.245661149862107	MSN
1250	0.1520690632574555	MSN
1251	3.239310266090607	MSN
1252	0.16772000476985446	MSN
1253	8.875745377150022	MSN
1254	0.2772814454665151	MSN
1255	0.9029765016322406	MSN
1256	0.5515256113726723	MSN
1257	1.7449994587710058	MSN
1258	1.0884047960203043	MSN
1259	3.6930229825984027	MSN
1260	4.326262500383229	MSN
1261	0.20949236891012094	MSN
1262	1.1114971884804747	MSN
1263	3.968755787397355	MSN
1264	3.5302103336770174	MSN
1265	5.1432634824593615	MSN
1266	0.16926015479137432	MSN
1267	0.211787629478211	MSN
1268	1.7996191958300511	MSN
1269	0.3465119847213813	MSN
1270	14.08956198751402	MSN
1271	3.273022150856911	MSN
1272	7.531606269581543	MSN
1273	2.340984835491251	MSN
1274	0.2778241350206997	MSN
1275	0.41300290555878794	MSN
1276	0.23767625039115708	MSN
1277	3.6123695824209348	MSN
1278	14.564591289989714	MSN
1279	3.0536287429875952	MSN
1280	2.62253579575189	MSN
1281	0.2843727835078269	MSN
1282	0.21337968246504027	MSN
1283	2.981045342381304	MSN
1284	1.66427461676251	MSN
1285	0.3720043682539225	MSN
1286	0.2434912729442269	MSN
1287	1.4144345159815637	MSN
1288	0.30005092901037106	MSN
1289	0.2577891580342354	MSN
1290	3.201732109343316	MSN
1291	0.23705010018981218	MSN
1292	0.14590750494748378	MSN
1293	0.5390964663211957	MSN
1294	0.25837037368862553	MSN
1295	2.019929179176557	MSN
1296	0.22276325861271434	MSN
1297	0.3585146440523734	MSN
1298	6.307990250468052	MSN
1299	11.796624718537078	MSN
1300	1.5115759987509725	MSN
1301	6.012568502728264	MSN
1302	0.1965756851698602	MSN
1303	0.3651158111552499	MSN
1304	0.20422597777951756	MSN
1305	0.5988114269116781	MSN
1306	0.5262235477648494	MSN
1307	0.35921442064594233	MSN
1308	1.7281196970985546	MSN
1309	3.2815139798574684	MSN
1310	7.6169837862503025	MSN
1311	0.22821481108815	MSN
1312	7.196026976742097	MSN
1313	0.16163229875244614	MSN
1314	0.4019471358275862	MSN
1315	1.664569981172975	MSN
1316	0.2209891902836474	MSN
1317	5.32414164182567	MSN
1318	14.683895940791736	MSN
1319	0.25339988161007493	MSN
1320	0.15620819440733574	MSN
1321	0.0783191476516997	MSN
1322	5.192161395796559	MSN
1323	0.9607106744488686	MSN
1324	0.08150482830505884	MSN
1325	3.2188080091860094	MSN
1326	0.2654346540215773	MSN
1327	3.0150456049618883	MSN
1328	0.20503170486536954	MSN
1329	12.849164058412516	MSN
1330	0.5641373946123408	MSN
1331	4.018375418001658	MSN
1332	2.4642443060703214	MSN
1333	0.1174734012447073	MSN
1334	0.25458681121466065	MSN
1335	5.96255960137926	MSN
1336	0.31211215932737196	MSN
1337	6.457418574012377	MSN
1338	0.8585500859006421	MSN
1339	6.412163149047285	MSN
1340	0.20816820122199262	MSN
1341	0.4251407610035419	MSN
1342	0.24418435658329957	MSN
1343	0.43755913886010883	MSN
1344	4.078874492430479	MSN
1345	0.24149741199441457	MSN
1346	0.266159726480172	MSN
1347	0.20424617499478417	MSN
1348	0.1342609399639374	MSN
1349	5.232041857630728	MSN
1350	0.34932291651135633	MSN
1351	3.5723828648863023	MSN
1352	0.12106713013861359	MSN
1353	0.3092525262629232	MSN
1354	0.27142627400865665	MSN
1355	5.26734495632182	MSN
1356	0.5587401502984719	MSN
1357	0.37954841588392907	MSN
1358	0.1261903324347751	MSN
1359	0.2333345238064869	MSN
1360	0.3398686327097574	MSN
1361	2.1802626243439347	MSN
1362	0.2007190200255073	MSN
1363	0.3215157849935218	MSN
1364	0.4601928943388848	MSN
1365	11.523902583326535	MSN
1366	0.7326736995416172	MSN
1367	0.45839175385253167	MSN
1368	13.828351600968208	MSN
1369	3.456467705620869	MSN
1370	1.6697128495642597	MSN
1371	4.310045620408211	MSN
1372	4.768175751794391	MSN
1373	2.650366153949299	MSN
1374	0.4715144483470257	MSN
1375	2.8464407599667343	MSN
1376	0.276313680443079	MSN
1377	1.3675139463098076	MSN
1378	5.959303776449057	MSN
1379	3.6817417753014676	MSN
1380	5.627616122500022	MSN
1381	0.3129520730079927	MSN
1382	5.896187666619848	MSN
1383	0.27714808767155513	MSN
1384	3.526366543625322	MSN
1385	0.4441947770967146	MSN
1386	3.7786528022563806	MSN
1387	2.7990353248932034	MSN
1388	0.3752162709691572	MSN
1389	0.2542144763777232	MSN
1390	3.5708857444617297	MSN
1391	6.240066105419077	MSN
1392	9.08033021431601	MSN
1393	3.9790702431598266	MSN
1394	3.6898547396882715	MSN
1395	1.9081169382404215	MSN
1396	3.9970335562764543	MSN
1397	0.6428395341503809	MSN
1398	8.489165182749126	MSN
1399	0.47941422590490573	MSN
1400	2.920289626047389	MSN
1401	0.2392885287681125	MSN
1402	0.2732782464814937	MSN
1403	0.23873049658558498	MSN
1404	0.22438186696394768	MSN
1405	3.3863681134808723	MSN
1406	3.078507633578322	MSN
1407	4.342969519810149	MSN
1408	0.27915452709923944	MSN
1409	0.3257710085320669	MSN
1410	2.2165818843435496	MSN
1411	3.9848619800439766	MSN
1412	4.740840590021985	MSN
1413	2.2483010252188205	MSN
1414	4.820091648506281	MSN
1415	0.34310421157426796	MSN
1416	2.5604832551688363	MSN
1417	0.28729427422070214	MSN
1418	0.19597222025356653	MSN
1419	4.127306235306515	MSN
1420	0.37045332589499014	MSN
1421	0.38330479060403094	MSN
1422	0.19740994782431812	MSN
1423	3.3268326110915485	MSN
1424	0.15682155464093578	MSN
1425	8.913534035386862	MSN
1426	2.1761367144552293	MSN
1427	0.2376926703866874	MSN
1428	0.8009132754501267	MSN
1429	0.3487222390384632	MSN
1430	0.4988883197225141	MSN
1431	0.15561249949795164	MSN
1432	0.31819368664733283	MSN
1433	3.227893206962643	MSN
1434	0.11353523682099756	MSN
1435	1.5865015364001385	MSN
1436	0.28685536425174274	MSN
1437	0.17485136545077365	MSN
1438	2.795448304337283	MSN
1439	3.8422000208214047	MSN
1440	3.6799932065154684	MSN
1441	4.654684522070212	MSN
1442	0.37818646194701366	MSN
1443	0.31820315837527446	MSN
1444	0.293598365118064	MSN
1445	0.13494813818648999	MSN
1446	0.4481877396805941	MSN
1447	0.45978255730290596	MSN
1448	2.758137958841073	MSN
1449	0.39374357137609245	MSN
1450	2.441397044506604	MSN
1451	0.5419997949979117	MSN
1452	6.4386978497208585	MSN
1453	1.150236932114423	MSN
1454	3.8033434304569447	MSN
1455	0.2968585521759479	MSN
1456	0.29225464543404034	MSN
1457	3.7005888720580673	MSN
1458	2.1082132010863046	MSN
1459	0.254728177562762	MSN
1460	5.864598745391232	MSN
1461	9.150224040972986	MSN
1462	2.7354889873658785	MSN
1463	2.697028225658753	MSN
1464	0.1997094764902257	MSN
1465	0.5024606949802143	MSN
1466	0.29522350102177836	MSN
1467	0.5652766175254259	MSN
1468	0.5594461546922993	MSN
1469	2.042406259510797	MSN
1470	0.39276975443635903	MSN
1471	3.944219258047857	MSN
1472	0.2691147524755936	MSN
1473	0.43256271221639064	MSN
1474	7.278791108419035	MSN
1475	2.3302350203359317	MSN
1476	2.35140178935885	MSN
1477	5.046322082027224	MSN
1478	0.14102031374554708	MSN
1479	2.362960572389371	MSN
1480	0.27405656350468965	MSN
1481	0.2763177518727308	MSN
1482	1.499783401028295	MSN
1483	0.17742885898297378	MSN
1484	0.28207312881591534	MSN
1485	1.0950478934224395	MSN
1486	8.142239729443522	MSN
1487	0.33464421405426986	MSN
1488	0.2756366368165822	MSN
1489	0.15299019576429213	MSN
1490	3.9381955822996404	MSN
1491	0.13162446581088186	MSN
1492	1.3314693246560356	MSN
1493	0.39881658273781867	MSN
1494	1.0786106804588949	MSN
1495	0.4351988051454186	MSN
1496	0.4008890900236623	MSN
1497	6.885345515216018	MSN
1498	3.611714862776407	MSN
1499	1.581151795369439	MSN
1500	6.257015717376775	MSN
1501	0.3288826200603735	MSN
1502	4.51319419175599	MSN
1503	3.724668408059971	MSN
1504	0.6233434045532206	MSN
1505	0.40024853389973947	MSN
1506	0.26884940022250375	MSN
1507	4.263452356952052	MSN
1508	5.939619642704405	MSN
1509	3.9500103797331976	MSN
1510	4.804992091564772	MSN
1511	2.4240826636069883	MSN
1512	1.6449778873893715	MSN
1513	0.33386711428351246	MSN
1514	5.159501450937114	MSN
1515	0.3118797845324381	MSN
1516	0.22737634001804144	MSN
1517	4.1211891487773284	MSN
1518	10.653952071883936	MSN
1519	0.15567864336511691	MSN
1520	5.9119177514576435	MSN
1521	0.2693789152847713	MSN
1522	3.890938993353661	MSN
1523	0.3787540098797399	MSN
1524	0.2413379373409825	MSN
1525	0.34079319242027123	MSN
1526	0.22649944812294798	MSN
1527	0.2696163941602958	MSN
1528	1.4559340215133376	MSN
1529	4.2329744861031235	MSN
1530	0.30815832871361104	MSN
1531	0.19776532810379072	MSN
1532	5.381347786567971	MSN
1533	0.2793393992977002	MSN
1534	2.7857092902885614	MSN
1535	7.292496554678651	MSN
1536	2.0037418884565885	MSN
1537	0.2329688820422161	MSN
1538	0.08381527307120105	MSN
1539	6.369794227445656	MSN
1540	0.7767554312652085	MSN
1541	8.760762181454306	MSN
1542	1.226768723109617	MSN
1543	0.075	MSN
1544	2.7548508126575566	MSN
1545	1.8710406195483837	MSN
1546	2.5565428696668575	MSN
1547	0.44885924854011866	MSN
1548	0.4127723343442484	MSN
1549	0.23169376340333375	MSN
1550	1.8589981172663947	MSN
1551	0.10965856099730653	MSN
1552	0.4701255151552615	MSN
1553	1.5246065066108043	MSN
1554	1.2387327754156314	MSN
1555	4.561595828216261	MSN
1556	0.8884666918348711	MSN
1557	1.8457168661525527	MSN
1558	7.434260218744028	MSN
1559	1.0145545820703783	MSN
1560	2.45814902416432	MSN
1561	2.1701553371821105	MSN
1562	0.7740342369688824	MSN
1563	1.386884638317117	MSN
1564	2.0483684971215506	MSN
1565	2.5562607701484605	MSN
1566	0.44897438679728713	MSN
1567	1.4250849097509946	MSN
1568	0.292687546711506	MSN
1569	0.29450466889338106	MSN
1570	0.17160095829828106	MSN
1571	4.665770890217392	MSN
1572	3.385887623652031	MSN
1573	0.12389287487360223	MSN
1574	0.5493568967438199	MSN
1575	0.2767760827817317	MSN
1576	10.663418776358734	MSN
1577	0.18832005852920272	MSN
1578	0.16989997057092152	MSN
1579	11.072981180432949	MSN
1580	0.24800459673158623	MSN
1581	1.5343513287379784	MSN
1582	4.456457225195817	MSN
1583	0.11105454115483353	MSN
1584	2.2605645558380125	MSN
1585	0.6809823786266426	MSN
1586	2.2768060962673125	MSN
1587	4.404045892383746	MSN
1588	6.7049116490989	MSN
1589	2.15298304684454	MSN
1590	0.2934024539774676	MSN
1591	0.3002942307138118	MSN
1592	3.1544464649126636	MSN
1593	0.4020005527912176	MSN
1594	8.222681071280826	MSN
1595	0.24466712079885192	MSN
1596	5.509005831363768	MSN
1597	1.8275448010924382	MSN
1598	13.802876294453993	MSN
1599	0.8857454487605342	MSN
1600	1.970594834053921	MSN
1601	4.392548776052464	MSN
1602	0.326786372624889	MSN
1603	0.594603018828529	MSN
1604	4.08830985966701	MSN
1605	2.1069658279146455	MSN
1606	3.7070132182122038	MSN
1607	8.081399940604351	MSN
1608	0.2986071834367017	MSN
1609	0.9270157765647788	MSN
1610	2.1492514976149253	MSN
1611	5.255356299370524	MSN
1612	9.72233787792319	MSN
1613	0.24194627502815577	MSN
1614	2.4037290820722705	MSN
1615	0.6516778345164119	MSN
1616	3.345260565337176	MSN
1617	0.2555044030931757	MSN
1618	1.9332410610164474	MSN
1619	0.12454985614872761	MSN
1620	0.28178005607210743	MSN
1621	0.666787072460167	MSN
1622	0.2630760346363766	MSN
1623	0.19128251357612386	MSN
1624	4.478964724129896	MSN
1625	0.2909017703624388	MSN
1626	0.49137078667743367	MSN
1627	0.32699388373484906	MSN
1628	1.5531503468756656	MSN
1629	0.3776621064743772	MSN
1630	1.4162789273303475	MSN
1631	0.2833037239430502	MSN
1632	3.734186658430454	MSN
1633	1.7674292469168607	MSN
1634	7.2961769441262865	MSN
1635	8.307375096864233	MSN
1636	0.40930849544621056	MSN
1637	0.5889856216411399	MSN
1638	0.30535757727621565	MSN
1639	2.3621788670632036	MSN
1640	0.3725976382104428	MSN
1641	1.4793907529790769	MSN
1642	7.132236342831048	MSN
1643	0.31290573660449245	MSN
1644	0.4427546348336334	MSN
1645	8.041143867289305	MSN
1646	0.6089811162917944	MSN
1647	0.20577543795165187	MSN
1648	2.5803983327299576	MSN
1649	0.6229646859975291	MSN
1650	0.23346686655236326	MSN
1651	4.346135064629262	MSN
1652	3.0047357620929	MSN
1653	0.3459971098145234	MSN
1654	3.142787099057141	MSN
1655	6.663825402874838	MSN
1656	0.21494388802661965	MSN
1657	0.32733621858877765	MSN
1658	0.28450834785643814	MSN
1659	0.3436422558417402	MSN
1660	0.3003269052216268	MSN
1661	1.645749440899867	MSN
1662	0.1453719367691027	MSN
1663	0.21752356194214914	MSN
1664	2.4523483113130524	MSN
1665	4.095378492886829	MSN
1666	0.2059271715922889	MSN
1667	0.11643131022195019	MSN
1668	0.23955505630230392	MSN
1669	2.7867791444605006	MSN
1670	0.18707186536863313	MSN
1671	0.39161588323253693	MSN
1672	3.96868443077944	MSN
1673	5.615674383168755	MSN
1674	5.273458352921733	MSN
1675	0.28966820099323776	MSN
1676	0.2625737991498771	MSN
1677	0.33896902513356586	MSN
1678	5.410966896036234	MSN
1679	1.8926899508371675	MSN
1680	2.87336084750941	MSN
1681	2.8766711085326806	MSN
1682	2.0388226722520346	MSN
1683	0.15363593329686906	MSN
1684	0.5467854545736657	MSN
1685	0.2197532707378891	MSN
1686	3.2828005574509094	MSN
1687	0.2309220647751098	MSN
1688	4.135257851694377	MSN
1689	0.19143177635909875	MSN
1690	6.075324600381449	MSN
1691	3.752907273035122	MSN
1692	2.3932195887548637	MSN
1693	0.29883523888591185	MSN
1694	3.996680184853424	MSN
1695	0.31012134721750456	MSN
1696	5.5359732658314025	MSN
1697	6.386403517543268	MSN
1698	4.972954956562547	MSN
1699	0.5261226092841857	MSN
1700	4.610490754789559	MSN
1701	1.0894349452812682	MSN
1702	0.10856334556377673	MSN
1703	3.3519362232065917	MSN
1704	0.21708869155255417	MSN
1705	4.927474505261291	MSN
1706	0.659055052708042	MSN
1707	5.27593432483764	MSN
1708	0.38125217667867256	MSN
1709	0.22594247055390007	MSN
1710	0.32968014802229145	MSN
1711	0.15562133529821673	MSN
1712	2.4579922475241696	MSN
1713	1.4516460484567166	MSN
1714	1.3462562906074014	MSN
1715	5.003547247953195	MSN
1716	1.7584936735740622	MSN
1717	4.625009768758461	MSN
1718	0.23881844568625765	MSN
1719	5.693198724794345	MSN
1720	5.511993139963075	MSN
1721	0.4859516436848424	MSN
1722	10.349425141040443	MSN
1723	0.44910494319256833	MSN
1724	0.20936756620303246	MSN
1725	11.642701190016002	MSN
1726	10.482426055069503	MSN
1727	0.6087093928961503	MSN
1728	2.0645193145136713	MSN
1729	5.9622739370143	MSN
1730	0.45119175524382094	MSN
1731	1.3710237051196452	MSN
1732	2.15600721407487	MSN
1733	0.535025752235871	MSN
1734	6.361928795577633	MSN
1735	0.503189825016365	MSN
1736	0.8545138969027948	MSN
1737	0.24382370680473217	MSN
1738	0.2859545418418809	MSN
1739	11.33021944844847	MSN
1740	1.5682927022721238	MSN
1741	0.29765550557649684	MSN
1742	0.31575623509283235	MSN
1743	3.373750731752418	MSN
1744	5.949088165425018	MSN
1745	1.5782720773047971	MSN
1746	0.4302301709550366	MSN
1747	0.227168577272474	MSN
1748	3.6549965800257596	MSN
1749	1.1734037029087645	MSN
1750	7.685065022008594	MSN
1751	5.405038563692215	MSN
1752	2.6252385605883513	MSN
1753	0.22909386722476882	MSN
1754	3.0745568786412134	MSN
1755	0.5864418129703918	MSN
1756	2.090510045419538	MSN
1757	2.9305428583189914	MSN
1758	0.6837404135525411	MSN
1759	6.560172139509755	MSN
1760	0.20252777587284168	MSN
1761	1.3895459690129004	MSN
1762	1.9140603602028854	MSN
1763	3.685785940610225	MSN
1764	0.23307938561786196	MSN
1765	0.959906303297938	MSN
1766	13.291143667871474	MSN
1767	0.19402319448973104	MSN
1768	2.687894680321385	MSN
1769	1.1239641898210102	MSN
1770	2.080049518641323	MSN
1771	5.700190961713476	MSN
1772	0.1540162329106903	MSN
1773	6.4699568437509845	MSN
1774	5.789463770505866	MSN
1775	2.265969108350774	MSN
1776	1.8900796279522194	MSN
1777	0.33553259901237614	MSN
1778	6.698199048998171	MSN
1779	0.28376085392847883	MSN
1780	0.28362514384698295	MSN
1781	0.2260641501875076	MSN
1782	1.2254080952890756	MSN
1783	0.6075072016034049	MSN
1784	0.4250876380230317	MSN
1785	0.5031721872281893	MSN
1786	9.900398022301932	MSN
1787	0.32169162252069916	MSN
1788	0.2878645514821278	MSN
1789	2.4439265537245594	MSN
1790	0.14842169652715873	MSN
1791	3.3026302144402107	MSN
1792	0.12250510193457251	MSN
1793	1.1463267422510914	MSN
1794	1.4561121179359782	MSN
1795	0.7785403008194245	MSN
1796	2.503874996879836	MSN
1797	0.1430742814065477	MSN
1798	0.3690596157804319	MSN
1799	0.18745399435594856	MSN
1800	0.16535794507673346	MSN
1801	5.770575524927213	MSN
1802	2.544924142069636	MSN
1803	0.19194218522548182	MSN
1804	9.782545374287817	MSN
1805	0.1440173600646811	MSN
1806	4.052303789204358	MSN
1807	0.20536187572185835	MSN
1808	5.0638941999956915	MSN
1809	0.4061496029790008	MSN
1810	0.46796794762034716	MSN
1811	2.394059627494687	MSN
1812	1.7102952961404063	MSN
1813	0.1378146903957946	MSN
1814	0.2320474089491197	MSN
1815	1.150141974931791	MSN
1816	2.4490616060034096	MSN
1817	0.2551960031034969	MSN
1818	4.162698110067014	MSN
1819	0.3200316390608904	MSN
1820	0.08828363381737298	MSN
1821	3.3466011613775093	MSN
1822	0.19479733057719248	MSN
1823	0.34097067322571895	MSN
1824	0.27512269989951754	MSN
1825	0.04715459209404707	MSN
1826	0.3795062581829185	MSN
1827	1.7943383181551913	MSN
1828	0.3174220376722448	MSN
1829	9.905276725059224	MSN
1830	4.015274530534074	MSN
1831	0.18136186203278792	MSN
1832	0.17275994906227543	MSN
1833	0.5734330824080522	MSN
1834	0.35510561809129404	MSN
1835	4.67713654386955	MSN
1836	0.8120489517264338	MSN
1837	7.0552485073170885	MSN
1838	5.043540249665903	MSN
1839	1.3695320368651476	MSN
1840	1.1506545963059462	MSN
1841	0.2602402735934621	MSN
1842	2.7090283621008227	MSN
1843	0.5852732267924101	MSN
1844	2.159790267595444	MSN
1845	4.122142889323464	MSN
1846	6.1932764728686145	MSN
1847	0.21111134502911016	MSN
1848	2.5060971649159973	MSN
1849	0.26144980397774253	MSN
1850	5.01700503886532	MSN
1851	4.4307783176322415	MSN
1852	0.3136973063320755	MSN
1853	0.2081850138698749	MSN
1854	0.2187007087322764	MSN
1855	0.20032723229755858	MSN
1856	9.381516455243256	MSN
1857	2.086171133919746	MSN
1858	7.933969750383474	MSN
1859	0.17712054510982062	MSN
1860	0.22879248239398078	MSN
1861	0.232435969677676	MSN
1862	2.6544374168550293	MSN
1863	5.467571449515369	MSN
1864	0.2514195806924215	MSN
1865	6.578082053303987	MSN
1866	0.2449155466686425	MSN
1867	0.36897606065075284	MSN
1868	0.7142252865868053	MSN
1869	12.522698910378706	MSN
1870	5.409180231585721	MSN
1871	1.5057347857102783	MSN
1872	3.234981761926951	MSN
1873	0.3435314962108805	MSN
1874	0.7990148100421302	MSN
1875	1.2603344794140958	MSN
1876	3.92799318991263	MSN
1877	0.5074701961691938	MSN
1878	9.036045871950849	MSN
1879	0.4362507587268981	MSN
1880	0.17749929577325088	MSN
1881	0.20138768582016128	MSN
1882	0.3637326134160917	MSN
1883	1.4733578052266074	MSN
1884	0.12859626744194405	MSN
1885	0.1656471692902614	MSN
1886	1.4145109272343204	MSN
1887	0.16493635136015347	MSN
1888	0.2642290672882149	MSN
1889	1.638657377245164	MSN
1890	0.17417902667467028	MSN
1891	0.31092764431616565	MSN
1892	0.3014962686336267	MSN
1893	1.679743697380309	MSN
1894	1.0397260456485642	MSN
1895	2.150029069570921	MSN
1896	2.302030842538822	MSN
1897	5.9390639834910015	MSN
1898	6.658746503659678	MSN
1899	1.9150691893506093	MSN
1900	0.17981170707159197	MSN
1901	0.21297711144627726	MSN
1902	0.2333109513074772	MSN
1903	0.31102331102346653	MSN
1904	0.21870070873228342	MSN
1905	0.36878211724540005	MSN
1906	0.562499777777734	MSN
1907	0.23721087664776253	MSN
1908	0.19195637525229528	MSN
1909	0.19124362734480854	MSN
1910	0.20474428495618247	MSN
1911	0.1235646479468249	MSN
1912	0.28723553053200085	MSN
1913	0.15406350151804288	MSN
1914	0.21118712081942878	MSN
1915	0.24812295339206328	MSN
1916	0.4375901335725018	MSN
1917	0.18972172604456572	MSN
1918	9.822947482807795	MSN
1919	0.42870619309732394	MSN
1920	1.377107475834766	MSN
1921	0.9596874491208062	MSN
1922	0.3236852037259486	MSN
1923	0.3638808184007506	MSN
1924	1.3680317065039098	MSN
1925	0.29176188921790314	MSN
1926	1.292695729860666	MSN
1927	2.184124824729576	MSN
1928	1.6209334502070096	MSN
1929	0.6459897445006384	MSN
1930	0.21183484132691674	MSN
1931	7.3248566709526814	MSN
1932	0.1845887320504694	MSN
1933	0.8202155204578855	MSN
1934	0.313769820091098	MSN
1935	2.7149815837312783	MSN
1936	0.24817093403539425	MSN
1937	0.2119492863870978	MSN
1938	1.1328918748053585	MSN
1939	0.19437383440164985	MSN
1940	7.003743610067091	MSN
1941	0.20621590627301278	MSN
1942	0.3878353387714946	MSN
1943	0.27101798833287805	MSN
1944	1.009116445213336	MSN
1945	0.29468735975606164	MSN
1946	0.3518522417151836	MSN
1947	0.3307797605658484	MSN
1948	3.853847363350033	MSN
1949	0.9473955087501734	MSN
1950	7.325941774877072	MSN
1951	3.1867469990494177	MSN
1952	3.698735459586154	MSN
1953	6.878348784410399	MSN
1954	0.18667886864881092	MSN
1955	5.7167463648477534	MSN
1956	0.1665653025092561	MSN
1957	0.31574603015011765	MSN
1958	0.2261962643369691	MSN
1959	3.448757682928087	MSN
1960	0.1965756851698602	MSN
1961	4.625427175467749	MSN
1962	0.37056668315791874	MSN
1963	0.2067208746111584	MSN
1964	5.650194775403764	MSN
1965	0.19635851564591061	MSN
1966	3.3875073431654728	MSN
1967	2.9434607182702472	MSN
1968	0.4124439355839773	MSN
1969	0.24392621835300934	MSN
1970	0.2012684774126341	MSN
1971	0.356822434832789	MSN
1972	0.4516814265731035	MSN
1973	11.804390581474335	MSN
1974	11.86061132488541	MSN
1975	0.39016150502067726	MSN
1976	4.841529200572894	MSN
1977	0.24494897427831783	MSN
1978	0.6074170725292465	MSN
1979	1.2389711681696145	MSN
1980	0.5762484273297411	MSN
1981	6.247610503224413	MSN
1982	4.940830668465013	MSN
1983	0.36532998781923176	MSN
1984	0.30212712556140897	MSN
1985	0.3460579591789662	MSN
1986	0.24503469142143933	MSN
1987	3.2987077772970435	MSN
1988	0.5965420144465937	MSN
1989	2.8266669418238863	MSN
1990	0.23886486445140248	MSN
1991	5.213883293668934	MSN
1992	12.163375107263608	MSN
1993	8.90723284752341	MSN
1994	0.2918058001479751	MSN
1995	3.171711367700409	MSN
1996	0.771761621227695	MSN
1997	0.41273962736815084	MSN
1998	3.087848765726725	MSN
[truncated: 31,308 more rows]
