# Supplementary material for: SyConn2: dense synaptic connectivity inference for volume electron microscopy
Source: Nat Methods. 2022 Oct 24;19(11):1367–70. doi: 10.1038/s41592-022-01624-x (PMC9636020; doi:10.1038/s41592-022-01624-x)
Supplement: Source Data Extended Data Fig. 1 — Raw number data for Extended Data Figure 1 [file 41592_2022_1624_MOESM5_ESM.zip]

Archive with 2 entries (2 files):
- Extended_Data_Figure1a_source_data_timings_vol.csv
- Extended_Data_Figure1b_source_data_timings_nodes.csv
