# Supplementary material for: SyConn2: dense synaptic connectivity inference for volume electron microscopy
Source: Nat Methods. 2022 Oct 24;19(11):1367–70. doi: 10.1038/s41592-022-01624-x (PMC9636020; doi:10.1038/s41592-022-01624-x)
Supplement: Source Data Extended Data Fig. 1 — Raw number data for Extended Data Figure 1 [file 41592_2022_1624_MOESM5_ESM.zip › Extended_Data_Figure1a_source_data_timings_vol.csv]

	time	time_rel	step	datasize[mm3]	datasize[GVx]	n_compute_nodes
0	7.075921011	0.027777778	total	0.00028991	115.964117	24
1	1.65540127	0.00649857	m.a. (views)	0.00028991	115.964117	24
2	1.013761101	0.003979698	m.a. (points)	0.00028991	115.964117	24
3	1.558837283	0.006119491	data store	0.00028991	115.964117	24
4	3.21332364	0.01261447	synapse extraction	0.00028991	115.964117	24
5	1.289998987	0.005064119	synapse enrichment	0.00028991	115.964117	24
6	18.69506537	0.027777778	total	0.000978447	391.3788948	24
7	4.686868956	0.006963913	m.a. (views)	0.000978447	391.3788948	24
8	2.398186281	0.003563309	m.a. (points)	0.000978447	391.3788948	24
9	3.683420372	0.005472954	data store	0.000978447	391.3788948	24
10	9.773452996	0.014521736	synapse extraction	0.000978447	391.3788948	24
11	2.840005717	0.004219779	synapse enrichment	0.000978447	391.3788948	24
12	42.23713264	0.027777778	total	0.002319282	927.7129359	24
13	11.44649676	0.007527932	m.a. (views)	0.002319282	927.7129359	24
14	4.769358457	0.003136628	m.a. (points)	0.002319282	927.7129359	24
15	8.207660023	0.00539787	data store	0.002319282	927.7129359	24
16	23.77706736	0.015637285	synapse extraction	0.002319282	927.7129359	24
17	5.483046799	0.003605994	synapse enrichment	0.002319282	927.7129359	24
18	77.00863042	0.027777778	total	0.004529848	1811.939328	24
19	27.51011172	0.009923171	m.a. (views)	0.004529848	1811.939328	24
20	8.438922218	0.003044003	m.a. (points)	0.004529848	1811.939328	24
21	14.55437907	0.005249909	data store	0.004529848	1811.939328	24
22	44.6008632	0.016087974	synapse extraction	0.004529848	1811.939328	24
23	9.41446593	0.003395891	synapse enrichment	0.004529848	1811.939328	24
