# Supplementary material for: SyConn2: dense synaptic connectivity inference for volume electron microscopy
Source: Nat Methods. 2022 Oct 24;19(11):1367–70. doi: 10.1038/s41592-022-01624-x (PMC9636020; doi:10.1038/s41592-022-01624-x)
Supplement: Source Data Extended Data Fig. 1 — Raw number data for Extended Data Figure 1 [file 41592_2022_1624_MOESM5_ESM.zip › Extended_Data_Figure1b_source_data_timings_nodes.csv]

	time	time_rel	step	datasize[mm3]	datasize[GVx]	number_threads
0	24.05882531	0.027777778	total	0.000978447	391.3788948	512
1	6.835345377	0.007891936	m.a. (views)	0.000978447	391.3788948	512
2	3.299660815	0.003809714	m.a. (points)	0.000978447	391.3788948	512
3	4.569060402	0.005275334	data store	0.000978447	391.3788948	512
4	13.11339954	0.015140436	synapse extraction	0.000978447	391.3788948	512
5	3.07670455	0.003552294	synapse enrichment	0.000978447	391.3788948	512
6	30.69012509	0.027777778	total	0.000978447	391.3788948	384
7	8.925231918	0.00807827	m.a. (views)	0.000978447	391.3788948	384
8	4.10959102	0.00371961	m.a. (points)	0.000978447	391.3788948	384
9	5.652052626	0.0051157	data store	0.000978447	391.3788948	384
10	17.17838943	0.015548242	synapse extraction	0.000978447	391.3788948	384
11	3.75009201	0.003394226	synapse enrichment	0.000978447	391.3788948	384
12	19.98212035	0.027777778	total	0.000978447	391.3788948	640
13	5.514250889	0.007665535	m.a. (views)	0.000978447	391.3788948	640
14	2.676038356	0.003720046	m.a. (points)	0.000978447	391.3788948	640
15	3.877502823	0.005390239	data store	0.000978447	391.3788948	640
16	10.67909893	0.014845353	synapse extraction	0.000978447	391.3788948	640
17	2.749480235	0.003822139	synapse enrichment	0.000978447	391.3788948	640
18	43.48601997	0.027777778	total	0.000978447	391.3788948	256
19	13.28462071	0.008485882	m.a. (views)	0.000978447	391.3788948	256
20	5.626163076	0.003593852	m.a. (points)	0.000978447	391.3788948	256
21	7.54431469	0.004819119	data store	0.000978447	391.3788948	256
22	24.75000075	0.015809679	synapse extraction	0.000978447	391.3788948	256
23	5.56554146	0.003555128	synapse enrichment	0.000978447	391.3788948	256
24	18.69506537	0.027777778	total	0.000978447	391.3788948	768
25	4.686868956	0.006963913	m.a. (views)	0.000978447	391.3788948	768
26	2.398186281	0.003563309	m.a. (points)	0.000978447	391.3788948	768
27	3.683420372	0.005472954	data store	0.000978447	391.3788948	768
28	9.773452996	0.014521736	synapse extraction	0.000978447	391.3788948	768
29	2.840005717	0.004219779	synapse enrichment	0.000978447	391.3788948	768
