# Supplementary material for: SyConn2: dense synaptic connectivity inference for volume electron microscopy
Source: Nat Methods. 2022 Oct 24;19(11):1367–70. doi: 10.1038/s41592-022-01624-x (PMC9636020; doi:10.1038/s41592-022-01624-x)
Supplement: Source Data Extended Data Fig. 2 — Raw number data for Extended Data Figure 2 [file 41592_2022_1624_MOESM6_ESM.zip › Extended_Data_Figure2a_source_data_syn_count.csv]

	densities	celltype
0	0.01568717619701234	MSN
1	0.0192546055292028	MSN
2	0.013790526801427588	MSN
3	0.008459149454346919	MSN
4	0.02813717855428374	MSN
5	0.013814413526683068	MSN
6	0.008926894639987495	MSN
7	0.016285095705474272	MSN
8	0.02261711656097953	MSN
9	0.01977752970062764	MSN
10	0.024300232910095955	MSN
11	0.021088258121342605	MSN
12	0.021286477237038495	MSN
13	0.029232143933880638	MSN
14	0.018581090083042172	MSN
15	0.016432584309925873	MSN
16	0.028972925872142615	MSN
17	0.010839280839747771	MSN
18	0.018948735034290846	MSN
19	0.02489720217459394	MSN
20	0.020790310747834564	MSN
21	0.015920187518429926	MSN
22	0.01717769760405196	MSN
23	0.017049635871693666	MSN
24	0.013481032585392178	MSN
25	0.008245886081769028	MSN
26	0.01009320058703954	MSN
27	0.008034728303027731	MSN
28	0.024516030542977074	MSN
29	0.012108816900303928	MSN
30	0.00956901577625771	MSN
31	0.015573518088993921	MSN
32	0.01967742932192622	MSN
33	0.008073371248397285	MSN
34	0.021396852526611127	MSN
35	0.02436588338581846	MSN
36	0.014281610131095277	MSN
37	0.02929491213366039	MSN
38	0.014807258110258879	MSN
39	0.017000636245965532	MSN
40	0.017090648701355297	MSN
41	0.004508898847038716	MSN
42	0.017000093913614105	MSN
43	0.01216608132618612	MSN
44	0.022512704831167147	MSN
45	0.029501749921638502	MSN
46	0.015522087296478948	MSN
47	0.022781974307404362	MSN
48	0.027390299654940164	MSN
49	0.02349301749405824	MSN
50	0.03671104582599288	MSN
51	0.02035174203733238	MSN
52	0.01824648657674505	MSN
53	0.029085417753084916	MSN
54	0.01690032336479792	MSN
55	0.0032978746685701395	MSN
56	0.00823996247536535	MSN
57	0.003930031193211377	MSN
58	0.02502592446926984	MSN
59	0.015784174036231204	MSN
60	0.013178237730298472	MSN
61	0.006510315973199697	MSN
62	0.020118280864938262	MSN
63	0.026958945380114265	MSN
64	0.02028267702870031	MSN
65	0.020462582875612784	MSN
66	0.026227317328189243	MSN
67	0.026024521793332544	MSN
68	0.031835939212318934	MSN
69	0.015866732092693292	MSN
70	0.01586330141028954	MSN
71	0.013138500765406392	MSN
72	0.013909677800765026	MSN
73	0.010354027984219161	MSN
74	0.009358776875483905	MSN
75	0.01506552950243192	MSN
76	0.016043160867410287	MSN
77	0.018438351230753675	MSN
78	0.01912474510097899	MSN
79	0.014668905036913265	MSN
80	0.0144009287067676	MSN
81	0.013647283439227154	MSN
82	0.0099429099197423	MSN
83	0.017264972859468593	MSN
84	0.014526978058848736	MSN
85	0.016738827290824685	MSN
86	0.021397802724901053	MSN
87	0.03432806137985184	MSN
88	0.026268076424846236	MSN
89	0.01253843990443338	MSN
90	0.014389038383575971	MSN
91	0.01667999708574818	MSN
92	0.007311398522889751	MSN
93	0.012954962389362126	MSN
94	0.01414326321779879	MSN
95	0.02148383802483926	MSN
96	0.022119931895610446	MSN
97	0.027845792261195157	MSN
98	0.023904011716562614	MSN
99	0.025538326124114816	MSN
100	0.01617992745180225	MSN
101	0.01948302778156653	MSN
102	0.01896502803141094	MSN
103	0.007903191258791386	MSN
104	0.011847991654210412	MSN
105	0.018573071081081943	MSN
106	0.0201006897431759	MSN
107	0.017832202574620603	MSN
108	0.03317343871826761	MSN
109	0.011320625348680696	MSN
110	0.012854776708249074	MSN
111	0.01415882523358804	MSN
112	0.010596886960668933	MSN
113	0.03463328693448455	MSN
114	0.022874983074531636	MSN
115	0.028111943810147925	MSN
116	0.022229826149074237	MSN
117	0.010600181259082199	MSN
118	0.01660292951728878	MSN
119	0.014128922690730539	MSN
120	0.031561111112080285	MSN
121	0.01982436456653111	MSN
122	0.021548249434613524	MSN
123	0.014057718658775592	MSN
124	0.032758564849761855	MSN
125	0.019785558078494365	MSN
126	0.019420578247146367	MSN
127	0.023819698039302558	MSN
128	0.0058266528065851475	MSN
129	0.014269089583626306	MSN
130	0.010400289298136228	MSN
131	0.022553288332028725	MSN
132	0.009263033426457169	MSN
133	0.02481441425174727	MSN
134	0.022886525110962314	MSN
135	0.02722665592463524	MSN
136	0.018317323541664043	MSN
137	0.010171426114119508	MSN
138	0.015937957212687325	MSN
139	0.024854187222859092	MSN
140	0.022912055664408744	MSN
141	0.026769999622461335	MSN
142	0.010206380337223929	MSN
143	0.00895603331138446	MSN
144	0.011587163669305458	MSN
145	0.03512226902591749	MSN
146	0.01772246176696123	MSN
147	0.012315453496672403	MSN
148	0.02201523278570848	MSN
149	0.0230761850595953	MSN
150	0.01820040285793294	MSN
151	0.02962960751062913	MSN
152	0.015116768430634893	MSN
153	0.014132118508117304	MSN
154	0.015759945299025507	MSN
155	0.019839744769978154	MSN
156	0.01839773023354667	MSN
157	0.021528334124121643	MSN
158	0.019113932000933618	MSN
159	0.010949793564742549	MSN
160	0.027325303363630572	MSN
161	0.009433756995916276	MSN
162	0.020204833994169932	MSN
163	0.01799272116837839	MSN
164	0.014858516673888373	MSN
165	0.0194635520873285	MSN
166	0.013938354067551235	MSN
167	0.02675069409498001	MSN
168	0.007326282802266175	MSN
169	0.0034102564700445397	MSN
170	0.009581701660996181	MSN
171	0.017192379803796214	MSN
172	0.008204717309543348	MSN
173	0.023312234507252547	MSN
174	0.021626960824410565	MSN
175	0.012544317257967254	MSN
176	0.02734089901995165	MSN
177	0.025399240422215637	MSN
178	0.03006474537599541	MSN
179	0.018438292287787556	MSN
180	0.01849078774786666	MSN
181	0.009455925385162994	MSN
182	0.016812743568987192	MSN
183	0.010648030968609123	MSN
184	0.01751315803231179	MSN
185	0.031386891759175695	MSN
186	0.00771238043521733	MSN
187	0.022421047584887364	MSN
188	0.01404863835010899	MSN
189	0.023731129266398362	MSN
190	0.016189095157169132	MSN
191	0.004549970998003291	MSN
192	0.022271842664181064	MSN
193	0.016700335196715994	MSN
194	0.028411970671290178	MSN
195	0.015816248821190836	MSN
196	0.02101217942273493	MSN
197	0.004199536085233068	MSN
198	0.004532698772906899	MSN
199	0.01739480091925427	MSN
200	0.023253966825498133	MSN
201	0.021258079000703447	MSN
202	0.013411044259441443	MSN
203	0.009835869317981428	MSN
204	0.015377527876149603	MSN
205	0.028294990705188455	MSN
206	0.01702949839401412	MSN
207	0.0036541745355517614	MSN
208	0.013871037386398527	MSN
209	0.01352000341244329	MSN
210	0.013857302872363067	MSN
211	0.008519371808229545	MSN
212	0.02213645173996844	MSN
213	0.028907755127749315	MSN
214	0.016032974991699277	MSN
215	0.00874972091971694	MSN
216	0.025104923523989672	MSN
217	0.02141470266354639	MSN
218	0.0034569772384655303	MSN
219	0.012179321509463827	MSN
220	0.018760683912592925	MSN
221	0.01995619976806452	MSN
222	0.015472824262062243	MSN
223	0.006430128343560588	MSN
224	0.03724546811576209	MSN
225	0.007426122543168028	MSN
226	0.011297841098719483	MSN
227	0.019171457658551657	MSN
228	0.026967356371953265	MSN
229	0.023555558944683603	MSN
230	0.013197931001662454	MSN
231	0.0077934309181863825	MSN
232	0.015538947465903197	MSN
233	0.011614086299591962	MSN
234	0.02057226652040935	MSN
235	0.01674560263555737	MSN
236	0.013784007079521212	MSN
237	0.02405907937079877	MSN
238	0.005340662580120875	MSN
239	0.019469460053175607	MSN
240	0.02336334906075309	MSN
241	0.025195172296814197	MSN
242	0.012313799998895576	MSN
243	0.012224562802018066	MSN
244	0.004459267552482308	MSN
245	0.025331944632026357	MSN
246	0.030631823981295988	MSN
247	0.02069930853295612	MSN
248	0.017177799061922735	MSN
249	0.07004216294679476	MSN
250	0.017274299689108645	MSN
251	0.02539328331323323	MSN
252	0.029788606184127746	MSN
253	0.01846583648905017	MSN
254	0.012390807335596148	MSN
255	0.0210593777473669	MSN
256	0.019801303715389077	MSN
257	0.015011932480625953	MSN
258	0.027324528589328847	MSN
259	0.022178852792595228	MSN
260	0.0157095536210669	MSN
261	0.0033365324523052338	MSN
262	0.02857695316275855	MSN
263	0.006106475505344818	MSN
264	0.027110902536564913	MSN
265	0.01344995482372263	MSN
266	0.011475156954648414	MSN
267	0.008768532712297451	MSN
268	0.010716544887570345	MSN
269	0.014075634465765314	MSN
270	0.023250806868588648	MSN
271	0.02124610861105342	MSN
272	0.012283132548531181	MSN
273	0.011108899180012226	MSN
274	0.03928081964026455	MSN
275	0.016731758551195033	MSN
276	0.023495647668975713	MSN
277	0.024675922235139182	MSN
278	0.01735380154866455	MSN
279	0.010959125684914799	MSN
280	0.011818859214042242	MSN
281	0.018671751572333046	MSN
282	0.010372951190479722	MSN
283	0.021765619132603945	MSN
284	0.030090496041935418	MSN
285	0.004511075569692028	MSN
286	0.023106770621693726	MSN
287	0.008979925714112262	MSN
288	0.01499927848553454	MSN
289	0.02525512410323119	MSN
290	0.02055484151956334	MSN
291	0.024002012927794143	MSN
292	0.012551578701633573	MSN
293	0.005456979018644343	MSN
294	0.014180136725761013	MSN
295	0.007543226964731755	MSN
296	0.008732694886420735	MSN
297	0.009838626476355701	MSN
298	0.017894150455291507	MSN
299	0.017106547618538005	MSN
300	0.015613404658781369	MSN
301	0.0031282244786840635	MSN
302	0.020924819454528076	MSN
303	0.021011183140598893	MSN
304	0.019958383221147572	MSN
305	0.012333422829971635	MSN
306	0.018243044000266304	MSN
307	0.022383648981339536	MSN
308	0.00799883672954817	MSN
309	0.025879039988278403	MSN
310	0.01156058372521397	MSN
311	0.003390644864246996	MSN
312	0.01941126263503389	MSN
313	0.02016374539776775	MSN
314	0.015822543390067122	MSN
315	0.016847662294022393	MSN
316	0.02562868731453603	MSN
317	0.016463179393464138	MSN
318	0.0177534448930639	MSN
319	0.019557806922702353	MSN
320	0.006825594895662978	MSN
321	0.015584627310003674	MSN
322	0.006443279309598367	MSN
323	0.008900800783907458	MSN
324	0.015177453259517608	MSN
325	0.013259380677784182	MSN
326	0.02267009549103606	MSN
327	0.014071756692317606	MSN
328	0.013003485981722542	MSN
329	0.018759544590140016	MSN
330	0.012117823676227471	MSN
331	0.01922408500208529	MSN
332	0.011181860852688845	MSN
333	0.006165514214693493	MSN
334	0.013793732439390975	MSN
335	0.01935413668055134	MSN
336	0.03105084699369206	MSN
337	0.020935482153883724	MSN
338	0.020071371871281933	MSN
339	0.04653513265219503	MSN
340	0.011323825091501897	MSN
341	0.011426869132523143	MSN
342	0.027349129412543523	MSN
343	0.02767373348151048	MSN
344	0.013520659300442111	MSN
345	0.030381020078197953	MSN
346	0.013017272955246762	MSN
347	0.010717513925716031	MSN
348	0.026484392469972595	MSN
349	0.005517119166497041	MSN
350	0.007703539326684066	MSN
351	0.02546754427696473	MSN
352	0.019431192657762827	MSN
353	0.027553308655173157	MSN
354	0.02832102184866073	MSN
355	0.02309569904302365	MSN
356	0.01635675909779164	MSN
357	0.012174856991221023	MSN
358	0.013334834717624944	MSN
359	0.014338693075265163	MSN
360	0.017888699510709875	MSN
361	0.020332009536552464	MSN
362	0.010612408495317107	MSN
363	0.020470835383469155	MSN
364	0.012635416900415258	MSN
365	0.020453877269182755	MSN
366	0.01596614682154793	MSN
367	0.02065605053082504	MSN
368	0.012119890118409027	MSN
369	0.011195670499986328	MSN
370	0.013841073165690339	MSN
371	0.022753358910156972	MSN
372	0.01732692678194883	MSN
373	0.023621120855191927	MSN
374	0.021105264146720613	MSN
375	0.010787381647826458	MSN
376	0.017233253670047983	MSN
377	0.020583370663057897	MSN
378	0.02371959860284733	MSN
379	0.02205445038392817	MSN
380	0.0020338143689793255	MSN
381	0.014380524539735682	MSN
382	0.022599741684749645	MSN
383	0.021829625450775464	MSN
384	0.016232097282437394	MSN
385	0.011970366401693565	MSN
386	0.01858654890815515	MSN
387	0.028969084316326065	MSN
388	0.015488950162874856	MSN
389	0.005992068330000801	MSN
390	0.01644215581770897	MSN
391	0.025404463009817285	MSN
392	0.02955901821553483	MSN
393	0.01283865990680603	MSN
394	0.025694589320273895	MSN
395	0.007246204318200792	MSN
396	0.005931439584333204	MSN
397	0.026721058909336754	MSN
398	0.006913343708007804	MSN
399	0.016714289060796157	MSN
400	0.02378846865031515	MSN
401	0.014796885025529182	MSN
402	0.023901244985752666	MSN
403	0.044564748364710347	MSN
404	0.02396359285083342	MSN
405	0.014889684225548464	MSN
406	0.006864420884255705	MSN
407	0.0218840559523808	MSN
408	0.01123197606936013	MSN
409	0.01775596304927462	MSN
410	0.00932369070765383	MSN
411	0.021281518259974676	MSN
412	0.02793716222765515	MSN
413	0.02645354031503341	MSN
414	0.00945265906322076	MSN
415	0.009703478740822833	MSN
416	0.013239216177813444	MSN
417	0.019204972519611466	MSN
418	0.007026557363362827	MSN
419	0.01073625677074641	MSN
420	0.011723629464063296	MSN
421	0.022989925480333316	MSN
422	0.014224579071171008	MSN
423	0.016529060037133708	MSN
424	0.022035588699878116	MSN
425	0.018155212965885317	MSN
426	0.01025116749568089	MSN
427	0.02771776522059036	MSN
428	0.02167705695849832	MSN
429	0.015526155971552335	MSN
430	0.025071804651946986	MSN
431	0.016666709528850188	MSN
432	0.02434769828900581	MSN
433	0.014670807245909157	MSN
434	0.018971395984819714	MSN
435	0.032202317365223485	MSN
436	0.017910383069058497	MSN
437	0.003838908785717223	MSN
438	0.00771547102943534	MSN
439	0.024653317658151448	MSN
440	0.014650511019771415	MSN
441	0.016790448311637958	MSN
442	0.011116568164738765	MSN
443	0.008302035337549127	MSN
444	0.01782054890495123	MSN
445	0.008263695619205803	MSN
446	0.00830265217303181	MSN
447	0.016413091649682864	MSN
448	0.008809919528722973	MSN
449	0.00896829365222682	MSN
450	0.011977350971577422	MSN
451	0.02532215004674262	MSN
452	0.007242646380065856	MSN
453	0.022228943389463296	MSN
454	0.02298975433062966	MSN
455	0.019620195941808777	MSN
456	0.01968869309164456	MSN
457	0.00968433641510548	MSN
458	0.021157085828308737	MSN
459	0.021326552142069348	MSN
460	0.007773654130962576	MSN
461	0.016572126657986724	MSN
462	0.015842360721298247	MSN
463	0.010381040680870812	MSN
464	0.02395360331578164	MSN
465	0.015598752933526142	MSN
466	0.018081077513056678	MSN
467	0.010510054702512827	MSN
468	0.01578792276258807	MSN
469	0.017168679980986274	MSN
470	0.03239016877067478	MSN
471	0.00855847438648633	MSN
472	0.020382785719835927	MSN
473	0.02022480469269083	MSN
474	0.016076974499641506	MSN
475	0.030316075927472406	MSN
476	0.01322693933908168	MSN
477	0.024541012116456193	MSN
478	0.017130848756022936	MSN
479	0.006974096775337007	MSN
480	0.016113437321852126	MSN
481	0.012642729368403636	MSN
482	0.029710195398085528	MSN
483	0.013901149955322104	MSN
484	0.01476028782431126	MSN
485	0.0069967732274870235	MSN
486	0.013907442753433096	MSN
487	0.012973314322081982	MSN
488	0.014807170096101496	MSN
489	0.007581601844554389	MSN
490	0.013096586785939331	MSN
491	0.015935042447975143	MSN
492	0.011146232189632723	MSN
493	0.018541298045357767	MSN
494	0.015776966682745107	MSN
495	0.03500185738381591	MSN
496	0.021035183546633505	MSN
497	0.013494650677794644	MSN
498	0.0137550511880904	MSN
499	0.008041512488083335	MSN
500	0.00836517731488214	MSN
501	0.005040108841579486	MSN
502	0.018870518807488083	MSN
503	0.013814539366576091	MSN
504	0.013596372496089287	MSN
505	0.023433723350604212	MSN
506	0.010134426894446382	MSN
507	0.020972907921248698	MSN
508	0.019212258828925743	MSN
509	0.01291564741596819	MSN
510	0.009991712711073238	MSN
511	0.012476516153864766	MSN
512	0.019241533246756513	MSN
513	0.00954282521390176	MSN
514	0.010219302464316474	MSN
515	0.026180980022400085	MSN
516	0.00907128385309224	MSN
517	0.023754501654928692	MSN
518	0.059178896427241154	MSN
519	0.03325884274651336	MSN
520	0.008022532772746829	MSN
521	0.0033053432747644834	MSN
522	0.017034345426630383	MSN
523	0.02168105666431051	MSN
524	0.02416179107500295	MSN
525	0.0128475071780042	MSN
526	0.023440755753807933	MSN
527	0.019921632130203315	MSN
528	0.03151348382418159	MSN
529	0.03030565140487632	MSN
530	0.012290590245900927	MSN
531	0.014756242338794944	MSN
532	0.031121712531015904	MSN
533	0.02151685539502374	MSN
534	0.02256497658401695	MSN
535	0.011123981395608282	MSN
536	0.007587063640684364	MSN
537	0.02792109648705067	MSN
538	0.03205653878179178	MSN
539	0.007974315309798074	MSN
540	0.025201033863099652	MSN
541	0.013145963515429075	MSN
542	0.01885395331744523	MSN
543	0.013746498443008947	MSN
544	0.013449073272218403	MSN
545	0.02182955938402799	MSN
546	0.021529169112409884	MSN
547	0.020071030145280725	MSN
548	0.021670414276604443	MSN
549	0.0347121300278484	MSN
550	0.008746259657363864	MSN
551	0.026824858786357927	MSN
552	0.010554961335343862	MSN
553	0.015881227462712654	MSN
554	0.0030327482756650685	MSN
555	0.002812044275763179	MSN
556	0.025699580159725486	MSN
557	0.02517430080336973	MSN
558	0.02123290753243474	MSN
559	0.012425806559025294	MSN
560	0.01893461598000144	MSN
561	0.01741548925287142	MSN
562	0.00990721680276015	MSN
563	0.011056054773646663	MSN
564	0.007470505305204992	MSN
565	0.02192592321675176	MSN
566	0.026322705017545373	MSN
567	0.016260302551035333	MSN
568	0.022702303534250314	MSN
569	0.02189163472051929	MSN
570	0.011381676209716139	MSN
571	0.023942424059196044	MSN
572	0.022891233911471246	MSN
573	0.01928874804589518	MSN
574	0.016391158677316147	MSN
575	0.019007289149185053	MSN
576	0.013817333931548896	MSN
577	0.02652575204119758	MSN
578	0.010811248053928649	MSN
579	0.009047907598047142	MSN
580	0.013950706751806529	MSN
581	0.016504249472218863	MSN
582	0.019697226583366933	MSN
583	0.0119640007117876	MSN
584	0.017676501102337514	MSN
585	0.019370493740104324	MSN
586	0.013404958178869683	MSN
587	0.019060708290322036	MSN
588	0.019607916241543795	MSN
589	0.014540538184731446	MSN
590	0.020990918049512974	MSN
591	0.010424505721335228	MSN
592	0.02624924845625	MSN
593	0.014196038409952877	MSN
594	0.015494052004983877	MSN
595	0.027432867952299045	MSN
596	0.0024927625778362237	MSN
597	0.0076602271801958855	MSN
598	0.02074232686334255	MSN
599	0.010720288164607772	MSN
600	0.007521276351019138	MSN
601	0.017840332078037126	MSN
602	0.0103481575866958	MSN
603	0.011726938077470156	MSN
604	0.007443640462973528	MSN
605	0.025376639213601525	MSN
606	0.018453807990859068	MSN
607	0.03582675773648289	MSN
608	0.009878547615365526	MSN
609	0.005177061644809319	MSN
610	0.022064375834542745	MSN
611	0.013268801455766555	MSN
612	0.02271631344757055	MSN
613	0.008480580782270477	MSN
614	0.010769463862995361	MSN
615	0.03021353389092843	MSN
616	0.005216367234191782	MSN
617	0.010143619606515572	MSN
618	0.028720267614099602	MSN
619	0.024617725957537997	MSN
620	0.02484655028121044	MSN
621	0.01813602001723152	MSN
622	0.020932486564468663	MSN
623	0.021219741710373368	MSN
624	0.016555971253355006	MSN
625	0.017876819335896497	MSN
626	0.01590255494513687	MSN
627	0.013399866463540473	MSN
628	0.012803727842625151	MSN
629	0.005048389019269892	MSN
630	0.011269958338194904	MSN
631	0.013020266078077486	MSN
632	0.02514727630245685	MSN
633	0.011204262937530282	MSN
634	0.0364160391793186	MSN
635	0.03159731675503304	MSN
636	0.02693932156265357	MSN
637	0.016333175941389826	MSN
638	0.011912849263414961	MSN
639	0.01119196916687521	MSN
640	0.0237282878316579	MSN
641	0.015920318044608337	MSN
642	0.01446085091770673	MSN
643	0.015635594943955222	MSN
644	0.016227274421161696	MSN
645	0.008894606569161275	MSN
646	0.017636120855253536	MSN
647	0.011234191559291859	MSN
648	0.03038268272602995	MSN
649	0.02603185920796517	MSN
650	0.018909506901520746	MSN
651	0.017924813495195886	MSN
652	0.010825739493513287	MSN
653	0.03519732750285	MSN
654	0.03492144756657391	MSN
655	0.014965943718433707	MSN
656	0.019579493532191898	MSN
657	0.026895388197068576	MSN
658	0.016338267028396348	MSN
659	0.027751981813154386	MSN
660	0.015976760843917293	MSN
661	0.01754463016095299	MSN
662	0.04448918211494945	MSN
663	0.01904490463843332	MSN
664	0.006067456738093758	MSN
665	0.017937408978335168	MSN
666	0.013988748463019923	MSN
667	0.019488446529103132	MSN
668	0.020373898609847493	MSN
669	0.011200009375060114	MSN
670	0.008971891410431589	MSN
671	0.02324759731690559	MSN
672	0.019800640742492225	MSN
673	0.01725076516965107	MSN
674	0.020949197749559143	MSN
675	0.004200569518974262	MSN
676	0.015653885525003994	MSN
677	0.021922040787125657	MSN
678	0.008306618008016466	MSN
679	0.02478371347315405	MSN
680	0.020862079482728446	MSN
681	0.01898251600847776	MSN
682	0.028334278881461526	MSN
683	0.008927332832763151	MSN
684	0.023777918230811212	MSN
685	0.004046457831185325	MSN
686	0.013287081392294403	MSN
687	0.03552932885101339	MSN
688	0.01047095598634723	MSN
689	0.006570989387874546	MSN
690	0.01539252522380596	MSN
691	0.005102785687907708	MSN
692	0.020676060272568953	MSN
693	0.011494732286001454	MSN
694	0.027447755185498975	MSN
695	0.0028606085378248725	MSN
696	0.009538577475888165	MSN
697	0.013231874688354269	MSN
698	0.021404102509175668	MSN
699	0.019613849223458706	MSN
700	0.02103602991445675	MSN
701	0.006759647107407057	MSN
702	0.022099110825945713	MSN
703	0.022588050690151344	MSN
704	0.017488129969721506	MSN
705	0.00823221827618974	MSN
706	0.015216107289441082	MSN
707	0.016645728774175386	MSN
708	0.02947182925182718	MSN
709	0.01369864811204675	MSN
710	0.01550000300051203	MSN
711	0.0200974644617652	MSN
712	0.03561778656961082	MSN
713	0.018340713436817917	MSN
714	0.01440377143355772	MSN
715	0.01339168965854628	MSN
716	0.008442139991398003	MSN
717	0.013838772363576517	MSN
718	0.009005469754376471	MSN
719	0.02501325130591829	MSN
720	0.004906396028260129	MSN
721	0.016305291108728935	MSN
722	0.023475163289885685	MSN
723	0.01593669445467455	MSN
724	0.03071902341901992	MSN
725	0.024015723806985093	MSN
726	0.008503160602147694	MSN
727	0.009675970090340427	MSN
728	0.022402692199603898	MSN
729	0.01822787136203467	MSN
730	0.0040721296781543025	MSN
731	0.02625639245271252	MSN
732	0.007294889709969341	MSN
733	0.024702242040597865	MSN
734	0.01611257235434021	MSN
735	0.005972489473619208	MSN
736	0.007859897007232523	MSN
737	0.023599740674485593	MSN
738	0.023466622183771293	MSN
739	0.006856041231630636	MSN
740	0.018925786137341735	MSN
741	0.029665947036629007	MSN
742	0.012034517296237895	MSN
743	0.0067482666591739595	MSN
744	0.008397782044861649	MSN
745	0.026242677138588497	MSN
746	0.013920952923120924	MSN
747	0.021152068789415664	MSN
748	0.01615930798382054	MSN
749	0.018665137487690983	MSN
750	0.012316511174584923	MSN
751	0.031566594728516036	MSN
752	0.03643970623578684	MSN
753	0.019095291713222787	MSN
754	0.015570594950857627	MSN
755	0.004504254582220868	MSN
756	0.023631337084608694	MSN
757	0.013182962609942613	MSN
758	0.01725965861555386	MSN
759	0.015359001777358453	MSN
760	0.022320936156058062	MSN
761	0.030162733830760007	MSN
762	0.021189365481997725	MSN
763	0.025759456396420258	MSN
764	0.014337562209595018	MSN
765	0.02487790434058287	MSN
766	0.018585373437453975	MSN
767	0.016805806820804767	MSN
768	0.02056468701236698	MSN
769	0.015571490945367342	MSN
770	0.020720021200041926	MSN
771	0.01338618246841413	MSN
772	0.012329680855758548	MSN
773	0.016037015060327554	MSN
774	0.013856766849381785	MSN
775	0.020811418296857617	MSN
776	0.014665718801503141	MSN
777	0.022181121539960585	MSN
778	0.010794065286489992	MSN
779	0.010242973885276415	MSN
780	0.018056821457633036	MSN
781	0.017793449108094522	MSN
782	0.013471883424818728	MSN
783	0.011752252424933754	MSN
784	0.01001872324850029	MSN
785	0.015998303040219673	MSN
786	0.008702745540145287	MSN
787	0.01783542267216028	MSN
788	0.012412063751098056	MSN
789	0.005773021783260813	MSN
790	0.028757180578380143	MSN
791	0.01780078504006566	MSN
792	0.022797958659171374	MSN
793	0.006592864028187501	MSN
794	0.01817616060117478	MSN
795	0.0017417578338227628	MSN
796	0.021285684209095667	MSN
797	0.03296437711369766	MSN
798	0.01218564434801738	MSN
799	0.0057314059812807756	MSN
800	0.0067206705619223825	MSN
801	0.0168941063777282	MSN
802	0.024222223098700337	MSN
803	0.03735300612228196	MSN
804	0.026806131170142425	MSN
805	0.023538911780298138	MSN
806	0.014861334153163451	MSN
807	0.03219357411628164	MSN
808	0.025729028601911647	MSN
809	0.01585169079987717	MSN
810	0.018704970478237933	MSN
811	0.005474204163036828	MSN
812	0.018520263106227525	MSN
813	0.016847130623410842	MSN
814	0.0209540952601724	MSN
815	0.023429359894366984	MSN
816	0.029503324295905006	MSN
817	0.02729041249113859	MSN
818	0.01733719991340512	MSN
819	0.009955850989448995	MSN
820	0.02205266968685376	MSN
821	0.011914076669043162	MSN
822	0.021172757141957883	MSN
823	0.014618166755429795	MSN
824	0.027238728198364162	MSN
825	0.015762818418069962	MSN
826	0.011819260470535869	MSN
827	0.022277043623210473	MSN
828	0.010895486449024279	MSN
829	0.02174825673509781	MSN
830	0.01850693912094003	MSN
831	0.00682820128047657	MSN
832	0.0176451220636392	MSN
833	0.026869839598371317	MSN
834	0.019588116372754965	MSN
835	0.016713553421264824	MSN
836	0.027396063704849847	MSN
837	0.02556365706948538	MSN
838	0.019829032564817956	MSN
839	0.02205473848118025	MSN
840	0.009346903845883105	MSN
841	0.028827508278577472	MSN
842	0.015342524297924523	MSN
843	0.025901314230388637	MSN
844	0.012947865060529782	MSN
845	0.028135461285654913	MSN
846	0.017398486712832444	MSN
847	0.017919105995102602	MSN
848	0.010168360835813567	MSN
849	0.014711208670597888	MSN
850	0.015345333638560003	MSN
851	0.02013818611259517	MSN
852	0.01372360241530392	MSN
853	0.016119178606942022	MSN
854	0.011481562211703227	MSN
855	0.022839742351717426	MSN
856	0.017410450635666225	MSN
857	0.0035832684967103535	MSN
858	0.010851596508233911	MSN
859	0.013008420698377017	MSN
860	0.028972734185029634	MSN
861	0.009103112442116533	MSN
862	0.021873867441464377	MSN
863	0.02327024152521118	MSN
864	0.01766999687898844	MSN
865	0.012203127587160252	MSN
866	0.009049999453151122	MSN
867	0.028366907230262948	MSN
868	0.025502748694026574	MSN
869	0.024078929198890663	MSN
870	0.011984253529864004	MSN
871	0.004480418439165954	MSN
872	0.0390794988197765	MSN
873	0.013933267081851892	MSN
874	0.009394469236586577	MSN
875	0.011132493064607311	MSN
876	0.01650097509867322	MSN
877	0.014035353119204863	MSN
878	0.020646021099079932	MSN
879	0.02084095921332409	MSN
880	0.01273231266912222	MSN
881	0.015400738129122338	MSN
882	0.014197678555778432	MSN
883	0.03278715560724659	MSN
884	0.01101968600238967	MSN
885	0.008370659539590911	MSN
886	0.011523870488019419	MSN
887	0.010953727283420756	MSN
888	0.032725740064543166	MSN
889	0.01901830107807497	MSN
890	0.01803115147654548	MSN
891	0.013350148528074307	MSN
892	0.02941996998683655	MSN
893	0.01561471775806764	MSN
894	0.02388532545833391	MSN
895	0.019632621352534393	MSN
896	0.029126315825722022	MSN
897	0.01859959403246568	MSN
898	0.005678151144384674	MSN
899	0.016458820243709885	MSN
900	0.030906914786683178	MSN
901	0.021765231940365542	MSN
902	0.01948670042318558	MSN
903	0.02798337136014535	MSN
904	0.027528229654541	MSN
905	0.01855761387552189	MSN
906	0.006709796038551662	MSN
907	0.01615954631773589	MSN
908	0.027019140621786907	MSN
909	0.021333576798774522	MSN
910	0.01434860540855133	MSN
911	0.027591275032625835	MSN
912	0.01634873730352657	MSN
913	0.016310947916760007	MSN
914	0.019109812982336945	MSN
915	0.027373190930998555	MSN
916	0.018096787139130183	MSN
917	0.022238952552772296	MSN
918	0.0325190672222241	MSN
919	0.02719182268065099	MSN
920	0.03479597921759831	MSN
921	0.029752193835905858	MSN
922	0.018487370975422746	MSN
923	0.00681861862942795	MSN
924	0.016217122254659586	MSN
925	0.028116932105450756	MSN
926	0.025781539097765763	MSN
927	0.012077612598453677	MSN
928	0.024136911356524827	MSN
929	0.01067223040433407	MSN
930	0.018641968749005217	MSN
931	0.01226809701924745	MSN
932	0.016722368587638543	MSN
933	0.022915732112340374	MSN
934	0.022282788336610217	MSN
935	0.015057422768619164	MSN
936	0.0230675229859427	MSN
937	0.01766801222393026	MSN
938	0.015665987001655966	MSN
939	0.015769893035144426	MSN
940	0.017132657577194205	MSN
941	0.02344025672214752	MSN
942	0.017400702595048938	MSN
943	0.02419102357299229	MSN
944	0.017371685267579883	MSN
945	0.015706920211138706	MSN
946	0.030854218394533943	MSN
947	0.013899593022654172	MSN
948	0.013248364499277384	MSN
949	0.013869419350488884	MSN
950	0.018214591400455123	MSN
951	0.005296351451362259	MSN
952	0.010036813844332847	MSN
953	0.013666423185794523	MSN
954	0.025683219973744148	MSN
955	0.015304978145569265	MSN
956	0.036507821542096835	MSN
957	0.026091415645521608	MSN
958	0.02253889620289182	MSN
959	0.014459476536386514	MSN
960	0.01455260421589496	MSN
961	0.023091044893089396	MSN
962	0.015299430586405992	MSN
963	0.005215660233724853	MSN
964	0.015989818990555515	MSN
965	0.017326579254729933	MSN
966	0.020007591103372694	MSN
967	0.028756166977199103	MSN
968	0.02393620195775001	MSN
969	0.01421534233149085	MSN
970	0.021542948141917977	MSN
971	0.015321109430233501	MSN
972	0.03300520088121657	MSN
973	0.024513557495450554	MSN
974	0.015555544357073622	MSN
975	0.013249988989887487	MSN
976	0.025068636340929262	MSN
977	0.026457329376923328	MSN
978	0.02379143645825598	MSN
979	0.010815899055042044	MSN
980	0.009500288533462263	MSN
981	0.01935135172007839	MSN
982	0.007909844693815851	MSN
983	0.020802083979469043	MSN
984	0.024283499956293617	MSN
985	0.017633472787520418	MSN
986	0.016472484989986037	MSN
987	0.024115929900685017	MSN
988	0.021036872584010144	MSN
989	0.024861039691732457	MSN
990	0.008350557258192585	MSN
991	0.014532320534543012	MSN
992	0.005599593238940298	MSN
993	0.007857232038367096	MSN
994	0.022641530515817902	MSN
995	0.015562290075504295	MSN
996	0.009999970172478499	MSN
997	0.014933263858580513	MSN
998	0.03418628906432627	MSN
999	0.03549815375607292	MSN
1000	0.01878248370573625	MSN
1001	0.011145913749401019	MSN
1002	0.015640178816348115	MSN
1003	0.021451699838171204	MSN
1004	0.01587795197601503	MSN
1005	0.015377185856199155	MSN
1006	0.011379248650803829	MSN
1007	0.01298043438156237	MSN
1008	0.022988514899701	MSN
1009	0.012663394031004705	MSN
1010	0.018703344761422495	MSN
1011	0.02424387812216193	MSN
1012	0.010332834564704426	MSN
1013	0.01927602104462634	MSN
1014	0.033665089763490565	MSN
1015	0.011266083606823863	MSN
1016	0.014251638176051774	MSN
1017	0.03745807405734767	MSN
1018	0.011782249794852968	MSN
1019	0.013701704964842104	MSN
1020	0.01601212940510718	MSN
1021	0.02644703790365315	MSN
1022	0.010583860260653102	MSN
1023	0.02402354103792522	MSN
1024	0.017972525609775015	MSN
1025	0.011495523375114043	MSN
1026	0.025178141991888333	MSN
1027	0.03760023820578463	MSN
1028	0.01624679536952834	MSN
1029	0.020482923705539113	MSN
1030	0.017845331962093574	MSN
1031	0.01649426769078692	MSN
1032	0.004176673048461864	MSN
1033	0.008033150257914708	MSN
1034	0.01997083955219328	MSN
1035	0.018060855049365748	MSN
1036	0.014481065740092815	MSN
1037	0.015407410051229746	MSN
1038	0.02244119536866776	MSN
1039	0.03185683017999772	MSN
1040	0.0050989763040522	MSN
1041	0.01256558666584091	MSN
1042	0.012909119114044002	MSN
1043	0.0287957784452743	MSN
1044	0.010135008560162688	MSN
1045	0.019445137795623433	MSN
1046	0.009178877677888718	MSN
1047	0.024947515289478157	MSN
1048	0.011484510161153087	MSN
1049	0.019296510253708262	MSN
1050	0.03996197699366333	MSN
1051	0.024619222771856304	MSN
1052	0.010628181296518567	MSN
1053	0.019994609598583575	MSN
1054	0.011096715939877357	MSN
1055	0.02422688599033227	MSN
1056	0.018935597901953174	MSN
1057	0.007079012752918254	MSN
1058	0.020487250920366983	MSN
1059	0.015030381395063852	MSN
1060	0.015419201787653523	MSN
1061	0.025516396507305847	MSN
1062	0.015379643432445675	MSN
1063	0.01870571816868864	MSN
1064	0.0114310101014546	MSN
1065	0.005593626386179131	MSN
1066	0.025054127294996786	MSN
1067	0.02365387575593634	MSN
1068	0.020371318941745105	MSN
1069	0.025583457605638345	MSN
1070	0.017148070228692535	MSN
1071	0.022578952629291132	MSN
1072	0.03280638761863504	MSN
1073	0.007839395563640694	MSN
1074	0.0287304769324452	MSN
1075	0.010273263878101327	MSN
1076	0.015748586894925084	MSN
1077	0.01595884650397718	MSN
1078	0.013535947662837238	MSN
1079	0.0076326047459480744	MSN
1080	0.01609330025611072	MSN
1081	0.020273906065112327	MSN
1082	0.024284931490295165	MSN
1083	0.01897772469240668	MSN
1084	0.03601224200108192	MSN
1085	0.013735370845311935	MSN
1086	0.016396756999868957	MSN
1087	0.021595021524159	MSN
1088	0.015324429650749814	MSN
1089	0.02077227343190168	MSN
1090	0.020083629271130433	MSN
1091	0.018178124581228597	MSN
1092	0.017682924583726743	MSN
1093	0.03143355438592377	MSN
1094	0.015847888837181908	MSN
1095	0.02209412474755165	MSN
1096	0.009477033322859823	MSN
1097	0.01375112462100072	MSN
1098	0.008275923802256665	MSN
1099	0.014606162423568885	MSN
1100	0.025647383704985125	MSN
1101	0.02351423694284943	MSN
1102	0.016247761527717498	MSN
1103	0.018321852031844353	MSN
1104	0.015661440869713807	MSN
1105	0.0026259941371354193	MSN
1106	0.009299707249055756	MSN
1107	0.00574439592709568	MSN
1108	0.00916252408696358	MSN
1109	0.015734066128031958	MSN
1110	0.01452113842114357	MSN
1111	0.021816296864337142	MSN
1112	0.016253739996556174	MSN
1113	0.01605839652200581	MSN
1114	0.022197155623313924	MSN
1115	0.016664932441661805	MSN
1116	0.019587113812113543	MSN
1117	0.010987862300600915	MSN
1118	0.014562775606945738	MSN
1119	0.002183139563863178	MSN
1120	0.018974136618094262	MSN
1121	0.027955876279170434	MSN
1122	0.016778021619131698	MSN
1123	0.021366467570416776	MSN
1124	0.007262366098953762	MSN
1125	0.0160156795882124	MSN
1126	0.009631543439303494	MSN
1127	0.025451764627814684	MSN
1128	0.015470732640944711	MSN
1129	0.00821241210400714	MSN
1130	0.0316917053588706	MSN
1131	0.012561207037148718	MSN
1132	0.01160345631633168	MSN
1133	0.013674856384600259	MSN
1134	0.030672345453762854	MSN
1135	0.020922960321919915	MSN
1136	0.01669761505209987	MSN
1137	0.021932224287777358	MSN
1138	0.029488018990866963	MSN
1139	0.015917075710953913	MSN
1140	0.018999117991471148	MSN
1141	0.004774659762863598	MSN
1142	0.028756247550290243	MSN
1143	0.016441865214760473	MSN
1144	0.01677095460206145	MSN
1145	0.016925206643235352	MSN
1146	0.024052148754259088	MSN
1147	0.0052205520672322725	MSN
1148	0.01905102397985431	MSN
1149	0.015420701240744003	MSN
1150	0.034921241773378624	MSN
1151	0.04609352631855752	MSN
1152	0.010863647149455757	MSN
1153	0.019150750737181133	MSN
1154	0.004899509889324775	MSN
1155	0.012337981107989298	MSN
1156	0.01283266923087623	MSN
1157	0.009807091350612656	MSN
1158	0.004770951958589121	MSN
1159	0.021981445860789827	MSN
1160	0.038082268270691694	MSN
1161	0.0157384551117294	MSN
1162	0.012273785210825061	MSN
1163	0.01595131927426255	MSN
1164	0.026031520662138808	MSN
1165	0.02324571591136907	MSN
1166	0.015636442234338032	MSN
1167	0.032992324796400234	MSN
1168	0.020353232721549347	MSN
1169	0.027400324325804037	MSN
1170	0.01824203323676071	MSN
1171	0.013252404266467956	MSN
1172	0.0206475235516881	MSN
1173	0.01579743594051824	MSN
1174	0.0233951372077171	MSN
1175	0.014349584289302178	MSN
1176	0.02481833135940971	MSN
1177	0.0195999030038391	MSN
1178	0.015015918371520264	MSN
1179	0.02487463474650424	MSN
1180	0.022115383376025085	MSN
1181	0.024227975365393097	MSN
1182	0.02190505498793386	MSN
1183	0.013217362571845697	MSN
1184	0.007981348698366112	MSN
1185	0.013468679658165651	MSN
1186	0.019501214425011515	MSN
1187	0.025796863958949735	MSN
1188	0.020863221728802863	MSN
1189	0.020894069471436405	MSN
1190	0.0094516433764928	MSN
1191	0.023660979089067738	MSN
1192	0.006008775681159323	MSN
1193	0.010086668796321752	MSN
1194	0.01223586304815422	MSN
1195	0.0077628043813583025	MSN
1196	0.003629263207873574	MSN
1197	0.006730848144308516	MSN
1198	0.013828191848430808	MSN
1199	0.03373224067540237	MSN
1200	0.024557641180660266	MSN
1201	0.012248536865056604	MSN
1202	0.010055551176290298	MSN
1203	0.021330467392205493	MSN
1204	0.011446054550192908	MSN
1205	0.017091705336193017	MSN
1206	0.0195600343454062	MSN
1207	0.020662828969170877	MSN
1208	0.022721930624148935	MSN
1209	0.023485056671047805	MSN
1210	0.012124261360704542	MSN
1211	0.009405025030405202	MSN
1212	0.010158918356041451	MSN
1213	0.017412249047098767	MSN
1214	0.031907317774982485	MSN
1215	0.015137282875114547	MSN
1216	0.00809990686396729	MSN
1217	0.015009444372734044	MSN
1218	0.006987609720034434	MSN
1219	0.017631700569315418	MSN
1220	0.02436628225545119	MSN
1221	0.011283695372064	MSN
1222	0.025657929173099985	MSN
1223	0.02595345650659815	MSN
1224	0.01850092837748783	MSN
1225	0.009676039596078982	MSN
1226	0.010412824358616114	MSN
1227	0.005749857028635062	MSN
1228	0.023684415668541965	MSN
1229	0.012772829085564331	MSN
1230	0.01659092278661697	MSN
1231	0.008569750334560628	MSN
1232	0.00822989095914501	MSN
1233	0.020808085084413862	MSN
1234	0.013581398205220273	MSN
1235	0.02452458363001072	MSN
1236	0.02387362539880864	MSN
1237	0.01674674708458056	MSN
1238	0.017776177367189453	MSN
1239	0.01627217578752431	MSN
1240	0.02391375391063409	MSN
1241	0.01288820435530534	MSN
1242	0.021636329502863212	MSN
1243	0.019511787974294276	MSN
1244	0.01612177673084411	MSN
1245	0.015002643887645557	MSN
1246	0.01416366564596195	MSN
1247	0.011988651886841409	MSN
1248	0.023378949027588376	MSN
1249	0.012288860862099524	MSN
1250	0.02699745866001639	MSN
1251	0.02145433482697446	MSN
1252	0.013230054741881502	MSN
1253	0.007422241755427803	MSN
1254	0.009370388911158442	MSN
1255	0.011555095939495018	MSN
1256	0.024623864366088277	MSN
1257	0.017253114190797714	MSN
1258	0.005792820117632962	MSN
1259	0.012133975000977085	MSN
1260	0.010602459111606755	MSN
1261	0.00878523522820365	MSN
1262	0.024688219049128476	MSN
1263	0.024535042284284055	MSN
1264	0.02365332982960544	MSN
1265	0.017248333672341208	MSN
1266	0.022843674626187357	MSN
1267	0.013948354687244416	MSN
1268	0.017900326615758213	MSN
1269	0.016058752704649414	MSN
1270	0.02083720066317781	MSN
1271	0.006265590061164304	MSN
1272	0.019146415950854027	MSN
1273	0.006347166871620698	MSN
1274	0.013453642665806887	MSN
1275	0.019245598706785955	MSN
1276	0.020863414446713118	MSN
1277	0.022301550669855494	MSN
1278	0.015315957317769238	MSN
1279	0.008311177205700567	MSN
1280	0.0166128146907906	MSN
1281	0.00906499375220109	MSN
1282	0.01880746606205147	MSN
1283	0.007677515286874402	MSN
1284	0.021018742545906594	MSN
1285	0.018971617564594038	MSN
1286	0.02998200663740523	MSN
1287	0.003830028094072703	MSN
1288	0.01758159893065611	MSN
1289	0.021599758900677953	MSN
1290	0.012586888239370455	MSN
1291	0.026073717399739658	MSN
1292	0.031679366883789604	MSN
1293	0.027081133457649627	MSN
1294	0.011714643806756082	MSN
1295	0.026753151819848237	MSN
1296	0.006770307738658861	MSN
1297	0.011711125655225576	MSN
1298	0.022107240177577675	MSN
1299	0.015664166846794905	MSN
1300	0.044298414313116916	MSN
1301	0.010710289104867337	MSN
1302	0.004327848745213295	MSN
1303	0.007693151362311266	MSN
1304	0.01780313944055278	MSN
1305	0.01755017003596741	MSN
1306	0.04504004994674049	MSN
1307	0.0331229878209649	MSN
1308	0.010560199178277609	MSN
1309	0.0222239750159069	MSN
1310	0.015485294078381388	MSN
1311	0.03977773201056292	MSN
1312	0.02613601674001295	MSN
1313	0.032449714503712083	MSN
1314	0.028037207661199937	MSN
1315	0.004906787957106564	MSN
1316	0.030710942805993607	MSN
1317	0.02185582284431913	MSN
1318	0.008752059703621692	MSN
1319	0.012278189417669708	MSN
1320	0.012804093146773988	MSN
1321	0.014568901454563412	MSN
1322	0.023559319741786232	MSN
1323	0.013125049302490477	MSN
1324	0.01655962694537131	MSN
1325	0.01780936522729104	MSN
1326	0.013801563855220522	MSN
1327	0.0033144534128266485	MSN
1328	0.017513386408726628	MSN
1329	0.02869563683614349	MSN
1330	0.009617622674693805	MSN
1331	0.0179928496305472	MSN
1332	0.02520839628111277	MSN
1333	0.025348214666318983	MSN
1334	0.014472329968534163	MSN
1335	0.024945069293481885	MSN
1336	0.008126587269586795	MSN
1337	0.010372864976671742	MSN
1338	0.01315692583033512	MSN
1339	0.0108497204983918	MSN
1340	0.00789356827485593	MSN
1341	0.01284303659605373	MSN
1342	0.012336162983449948	MSN
1343	0.008089345183399882	MSN
1344	0.016041390389753676	MSN
1345	0.032968998895342445	MSN
1346	0.017526485006416324	MSN
1347	0.01801238320934138	MSN
1348	0.021534362028412822	MSN
1349	0.021467306899001688	MSN
1350	0.020413651176203543	MSN
1351	0.040400967263511826	MSN
1352	0.01017438044379779	MSN
1353	0.02089951630699452	MSN
1354	0.02057163126892839	MSN
1355	0.014852731432466066	MSN
1356	0.010295423942290686	MSN
1357	0.02616585945574134	MSN
1358	0.016058246519346175	MSN
1359	0.017080876553784215	MSN
1360	0.0062200372535820316	MSN
1361	0.02956301938189247	MSN
1362	0.014362765153671343	MSN
1363	0.022529949359780106	MSN
1364	0.022636109988371664	MSN
1365	0.013066561159939075	MSN
1366	0.015537190571491083	MSN
1367	0.020373560652563086	MSN
1368	0.008118499365707821	MSN
1369	0.023083875292936106	MSN
1370	0.008869886150889733	MSN
1371	0.018895762909150928	MSN
1372	0.005167657910056171	MSN
1373	0.02210430379593943	MSN
1374	0.019713989139917055	MSN
1375	0.009237329003673096	MSN
1376	0.013488199140387465	MSN
1377	0.029141879477245156	MSN
1378	0.020721615526001134	MSN
1379	0.024221699481240738	MSN
1380	0.004959128341015981	MSN
1381	0.009649118015721905	MSN
1382	0.011170635991050136	MSN
1383	0.01348131651620821	MSN
1384	0.013723108104087046	MSN
1385	0.015867215871498898	MSN
1386	0.028810591500123217	MSN
1387	0.015242021345104254	MSN
1388	0.01884734380912766	MSN
1389	0.010690624645031035	MSN
1390	0.019878358507664128	MSN
1391	0.011378561529276104	MSN
1392	0.007921340672649567	MSN
1393	0.020899932604670584	MSN
1394	0.006846355615441561	MSN
1395	0.027209784129210778	MSN
1396	0.015463111885241554	MSN
1397	0.013787756471612992	MSN
1398	0.011925895394419026	MSN
1399	0.015014088214445678	MSN
1400	0.01950248491377527	MSN
1401	0.015225139872586939	MSN
1402	0.015403611450470225	MSN
1403	0.020811471648022634	MSN
1404	0.01450043157565813	MSN
1405	0.014391215485501289	MSN
1406	0.02756708017896946	MSN
1407	0.01172992678121339	MSN
1408	0.00952534940778673	MSN
1409	0.005064700949277705	MSN
1410	0.013136214139060791	MSN
1411	0.03300902938693445	MSN
1412	0.026197570728844658	MSN
1413	0.013846959256984905	MSN
1414	0.03582777324662171	MSN
1415	0.025738639610610698	MSN
1416	0.021969307136077046	MSN
1417	0.02026461893664262	MSN
1418	0.0130297621774241	MSN
1419	0.008171284192637055	MSN
1420	0.008730819949094751	MSN
1421	0.01098695095716314	MSN
1422	0.02031699709983583	MSN
1423	0.011539835751652407	MSN
1424	0.003349429692813204	MSN
1425	0.01465055082257095	MSN
1426	0.014403344091131585	MSN
1427	0.021911028933992934	MSN
1428	0.022210703914475362	MSN
1429	0.02554702715680461	MSN
1430	0.02577042460405442	MSN
1431	0.023277123160807437	MSN
1432	0.01315799232498756	MSN
1433	0.013543580143736654	MSN
1434	0.012442871165475173	MSN
1435	0.014817357663543333	MSN
1436	0.011236570833282224	MSN
1437	0.033127300472847954	MSN
1438	0.021401467892763412	MSN
1439	0.010760769128677895	MSN
1440	0.018245850109054784	MSN
1441	0.007989162020301276	MSN
1442	0.01925499793175869	MSN
1443	0.017379850531510727	MSN
1444	0.012047880447940577	MSN
1445	0.016904054634828573	MSN
1446	0.02755705073480564	MSN
1447	0.013293274184499404	MSN
1448	0.02510467269969112	MSN
1449	0.020700091596352728	MSN
1450	0.005838096082357787	MSN
1451	0.015723763838737283	MSN
1452	0.027540446730059853	MSN
1453	0.020727768663876208	MSN
1454	0.020225460454850255	MSN
1455	0.028447285436326648	MSN
1456	0.013606088225349307	MSN
1457	0.013726299383383213	MSN
1458	0.012665131587996762	MSN
1459	0.021413436630105462	MSN
1460	0.011836153847940999	MSN
1461	0.016856146752426773	MSN
1462	0.02656745308106839	MSN
1463	0.009112813848099262	MSN
1464	0.020716175315951837	MSN
1465	0.01219782299887446	MSN
1466	0.01740586530033089	MSN
1467	0.014208540318109463	MSN
1468	0.01686436466807793	MSN
1469	0.021698823098954576	MSN
1470	0.025477634253131966	MSN
1471	0.01777222263846234	MSN
1472	0.009765300986940933	MSN
1473	0.018032520378912738	MSN
1474	0.01012627189084355	MSN
1475	0.023181821856601423	MSN
1476	0.0050232556052381356	MSN
1477	0.030171055120231115	MSN
1478	0.024525194894552522	MSN
1479	0.01919185961618387	MSN
1480	0.018627638765593313	MSN
1481	0.028095707593625556	MSN
1482	0.008145307615241671	MSN
1483	0.009141797520053464	MSN
1484	0.006737921116603887	MSN
1485	0.0071013477164396845	MSN
1486	0.026558789855733938	MSN
1487	0.07210480713333604	MSN
1488	0.01670088487209724	MSN
1489	0.009310145967534114	MSN
1490	0.004563541591477124	MSN
1491	0.01300203522153631	MSN
1492	0.02227681208666846	MSN
1493	0.017116138147141625	MSN
1494	0.0235111752204096	MSN
1495	0.010204168084999429	MSN
1496	0.00554672302669861	MSN
1497	0.012299544391699403	MSN
1498	0.02287267435628803	MSN
1499	0.018455780325449023	MSN
1500	0.028550393975259856	MSN
1501	0.015885784351276733	MSN
1502	0.011436016797759827	MSN
1503	0.02427808443394356	MSN
1504	0.01630126233172858	MSN
1505	0.010871925153095463	MSN
1506	0.013004458840353566	MSN
1507	0.01729787300189164	MSN
1508	0.020963821640607748	MSN
1509	0.03589662308395243	MSN
1510	0.009778618530765119	MSN
1511	0.00709021768608063	MSN
1512	0.014448436829019697	MSN
1513	0.012793388661972906	MSN
1514	0.014017072101831587	MSN
1515	0.014533352733778792	MSN
1516	0.01704758633155007	MSN
1517	0.025538979755989923	MSN
1518	0.015641441474782875	MSN
1519	0.01920269340894596	MSN
1520	0.02558487364484034	MSN
1521	0.020455710361603315	MSN
1522	0.019374258205690893	MSN
1523	0.01770568629776751	MSN
1524	0.009094533207180018	MSN
1525	0.02659609067869699	MSN
1526	0.0288583119425175	MSN
1527	0.008194876777032876	MSN
1528	0.028120645036789647	MSN
1529	0.019930390928607745	MSN
1530	0.013229800816938133	MSN
1531	0.01596029544952623	MSN
1532	0.020515410393413116	MSN
1533	0.01469934803599465	MSN
1534	0.008243360778009854	MSN
1535	0.031466618287342416	MSN
1536	0.037140108624476836	MSN
1537	0.023952777485301547	MSN
1538	0.013533422351002779	MSN
1539	0.022907953833755906	MSN
1540	0.020370289753247204	MSN
1541	0.012410308404592146	MSN
1542	0.02454132657853272	MSN
1543	0.023946242379020728	MSN
1544	0.011592851638319752	MSN
1545	0.01765665497640873	MSN
1546	0.004196328106562453	MSN
1547	0.016406143456709016	MSN
1548	0.008429503459850619	MSN
1549	0.02550633665862597	MSN
1550	0.012843288039761779	MSN
1551	0.01392303246601579	MSN
1552	0.013868133286725603	MSN
1553	0.023409493719283064	MSN
1554	0.019782864934809002	MSN
1555	0.018358058345633015	MSN
1556	0.022179456984458057	MSN
1557	0.00455835476148422	MSN
1558	0.013554336756702244	MSN
1559	0.004847074930398443	MSN
1560	0.03148244903377981	MSN
1561	0.025484302814282447	MSN
1562	0.027644893597882164	MSN
1563	0.013910648762011162	MSN
1564	0.030380079020177357	MSN
1565	0.006675916389229339	MSN
1566	0.01045343890081932	MSN
1567	0.02024908101477588	MSN
1568	0.0118728657580524	MSN
1569	0.01686000553786002	MSN
1570	0.008287304041001052	MSN
1571	0.012543980430167436	MSN
1572	0.023560715173702524	MSN
1573	0.019259355350554532	MSN
1574	0.014406704753117946	MSN
1575	0.016795344809052766	MSN
1576	0.021658512228955182	MSN
1577	0.013448370140347951	MSN
1578	0.01411350483491802	MSN
1579	0.02153554018963297	MSN
1580	0.019180349506799286	MSN
1581	0.016598610529074492	MSN
1582	0.014871792627477705	MSN
1583	0.012474808020075659	MSN
1584	0.016592700402105195	MSN
1585	0.018885434052338793	MSN
1586	0.022470152477398166	MSN
1587	0.02206892344069574	MSN
1588	0.016936576277250346	MSN
1589	0.0140541065398555	MSN
1590	0.012258945789493141	MSN
1591	0.01605003478330737	MSN
1592	0.013436821092741425	MSN
1593	0.020867002443303136	MSN
1594	0.02156182664361503	MSN
1595	0.02704694882780557	MSN
1596	0.011318596110418607	MSN
1597	0.015205413943872226	MSN
1598	0.013662059906410451	MSN
1599	0.009122708015956568	MSN
1600	0.014230951341485228	MSN
1601	0.02522929894836546	MSN
1602	0.019471577976824642	MSN
1603	0.01817772388663481	MSN
1604	0.022152093438708834	MSN
1605	0.01172982032357032	MSN
1606	0.018568174110515284	MSN
1607	0.024502143574885654	MSN
1608	0.013590669718446424	MSN
1609	0.019695794718373287	MSN
1610	0.026841370000431814	MSN
1611	0.014418573569897898	MSN
1612	0.011460407654892086	MSN
1613	0.01913303414157562	MSN
1614	0.010774729900596256	MSN
1615	0.017239346271951325	MSN
1616	0.042237318168960106	MSN
1617	0.005915888326080811	MSN
1618	0.0066208738489345305	MSN
1619	0.03201596980127954	MSN
1620	0.009830361953080352	MSN
1621	0.019749604608300764	MSN
1622	0.005659088763571717	MSN
1623	0.015253448612343465	MSN
1624	0.016199728576217483	MSN
1625	0.028253584061519794	MSN
1626	0.006324467641987595	MSN
1627	0.006971961373016247	MSN
1628	0.02825664926885701	MSN
1629	0.026927949971644004	MSN
1630	0.01674206169630336	MSN
1631	0.006377034926838083	MSN
1632	0.014618378751315313	MSN
1633	0.017234916300606386	MSN
1634	0.015721515342386895	MSN
1635	0.015187727041270832	MSN
1636	0.009293280225415214	MSN
1637	0.009270567231662252	MSN
1638	0.01359451231042264	MSN
1639	0.019126154700559377	MSN
1640	0.004500818130966596	MSN
1641	0.0171725071210628	MSN
1642	0.033376826123261094	MSN
1643	0.011376421981522125	MSN
1644	0.017500497221214384	MSN
1645	0.012029555463771982	MSN
1646	0.0061830473684534	MSN
1647	0.015803114613076187	MSN
1648	0.0213210161526939	MSN
1649	0.008382332191865767	MSN
1650	0.011260433007135981	MSN
1651	0.012593818062850383	MSN
1652	0.028265707290355317	MSN
1653	0.015436213179275026	MSN
1654	0.012990675172056551	MSN
1655	0.02383723024056964	MSN
1656	0.004305215842656585	MSN
1657	0.010253004504306206	MSN
1658	0.008300787958300946	MSN
1659	0.022266967506774735	MSN
1660	0.03458429857944059	MSN
1661	0.01922852998044217	MSN
1662	0.008077847510098381	MSN
1663	0.01307904328482015	MSN
1664	0.026756301654949067	MSN
1665	0.018687059884470388	MSN
1666	0.008114290073594698	MSN
1667	0.02648242647871104	MSN
1668	0.014825735033750767	MSN
1669	0.026136221042248897	MSN
1670	0.006322992901545283	MSN
1671	0.017869861942850732	MSN
1672	0.01628716156017727	MSN
1673	0.029843768136316482	MSN
1674	0.013112913480071325	MSN
1675	0.0212633412408854	MSN
1676	0.012234370041233353	MSN
1677	0.015497528036746039	MSN
1678	0.007953144701583346	MSN
1679	0.021921244849688153	MSN
1680	0.014307712169381682	MSN
1681	0.013618799107063333	MSN
1682	0.01614003202903774	MSN
1683	0.010985394704683526	MSN
1684	0.006278738580957453	MSN
1685	0.007079401651013717	MSN
1686	0.012280552191551556	MSN
1687	0.023261463524336896	MSN
1688	0.02520096240731832	MSN
1689	0.014860441192422651	MSN
1690	0.013248771207070402	MSN
1691	0.02879198207348887	MSN
1692	0.02683390062167429	MSN
1693	0.009624810638555513	MSN
1694	0.019747088288753885	MSN
1695	0.018188822923122624	MSN
1696	0.003171658151893694	MSN
1697	0.006233307926736782	MSN
1698	0.015004235569623265	MSN
1699	0.023849332327473938	MSN
1700	0.012151529589535932	MSN
1701	0.02570268212239557	MSN
1702	0.021807324428783654	MSN
1703	0.01785675175824742	MSN
1704	0.006944688846128054	MSN
1705	0.017910504551419203	MSN
1706	0.01879253538061003	MSN
1707	0.030054722602469813	MSN
1708	0.015022219411413788	MSN
1709	0.020548919641350565	MSN
1710	0.017040983991213968	MSN
1711	0.036668528149075244	MSN
1712	0.003584002569473099	MSN
1713	0.019002894904713605	MSN
1714	0.007734739955441793	MSN
1715	0.017741276443702547	MSN
1716	0.008642231743473653	MSN
1717	0.0303496106785238	MSN
1718	0.023941107290989645	MSN
1719	0.012759068618776563	MSN
1720	0.005812972525121693	MSN
1721	0.011081791574988837	MSN
1722	0.015065904747059308	MSN
1723	0.024876232183461425	MSN
1724	0.00227255061274527	MSN
1725	0.021326635312812356	MSN
1726	0.012925462759188922	MSN
1727	0.030489315789713596	MSN
1728	0.012617872205182524	MSN
1729	0.020507584134650057	MSN
1730	0.005702102543601859	MSN
1731	0.005541837624964675	MSN
1732	0.03209401121028245	MSN
1733	0.007223665059647029	MSN
1734	0.002589797930095461	MSN
1735	0.012717014761107604	MSN
1736	0.015338082330095098	MSN
1737	0.013488231234218799	MSN
1738	0.012335996456290023	MSN
1739	0.010619430322364147	MSN
1740	0.01861491445738132	MSN
1741	0.016064992840971792	MSN
1742	0.014706001552530617	MSN
1743	0.022349819137204005	MSN
1744	0.011231394062917534	MSN
1745	0.009312189281628717	MSN
1746	0.011888391281184447	MSN
1747	0.015909588986434613	MSN
1748	0.016480149548207965	MSN
1749	0.016284923599402375	MSN
1750	0.011557645632887113	MSN
1751	0.009325458099074115	MSN
1752	0.020860497246783308	MSN
1753	0.023288523616227002	MSN
1754	0.042527481593525804	MSN
1755	0.003900886882148933	MSN
1756	0.017215324686484942	MSN
1757	0.020075215699336162	MSN
1758	0.007814470155659831	MSN
1759	0.006692378881652953	MSN
1760	0.02145462909195604	MSN
1761	0.018507786478134496	MSN
1762	0.0192649858474806	MSN
1763	0.020130506261774497	MSN
1764	0.013871105369220432	MSN
1765	0.022503123054082412	MSN
1766	0.021026581101385677	MSN
1767	0.01484453208443982	MSN
1768	0.010984379834277734	MSN
1769	0.012501005323975063	MSN
1770	0.00438047456227437	MSN
1771	0.011099605097254297	MSN
1772	0.02249987700804868	MSN
1773	0.02372987216702353	MSN
1774	0.022630448115280515	MSN
1775	0.014763244364510337	MSN
1776	0.010616249955710822	MSN
1777	0.012611160602342474	MSN
1778	0.01622354588876994	MSN
1779	0.013828270332312572	MSN
1780	0.01829905840984246	MSN
1781	0.025579014651177644	MSN
1782	0.017835354322032905	MSN
1783	0.026538418677905164	MSN
1784	0.013196435152039082	MSN
1785	0.008691312812195925	MSN
1786	0.010611451074079369	MSN
1787	0.02632124135902154	MSN
1788	0.02902087608782973	MSN
1789	0.01874795595594649	MSN
1790	0.019476046539537963	MSN
1791	0.023234301323341897	MSN
1792	0.001874032779294377	MSN
1793	0.015578269917281364	MSN
1794	0.021411393196914583	MSN
1795	0.014213743266448321	MSN
1796	0.010532864447995727	MSN
1797	0.016366135382428638	MSN
1798	0.01648296014641529	MSN
1799	0.0085324029986706	MSN
1800	0.022313965030726496	MSN
1801	0.01411318402495803	MSN
1802	0.0208732762445863	MSN
1803	0.022115408041153188	MSN
1804	0.009933919830184861	MSN
1805	0.018185420278443405	MSN
1806	0.019311991311949675	MSN
1807	0.018237578141750383	MSN
1808	0.013907013844727877	MSN
1809	0.014684299782633478	MSN
1810	0.034283252716680236	MSN
1811	0.01440460647212088	MSN
1812	0.0065656616962906774	MSN
1813	0.024486442825455854	MSN
1814	0.017793026341542464	MSN
1815	0.01792618989414535	MSN
1816	0.012292987252972709	MSN
1817	0.03977456703224216	MSN
1818	0.013590034562507023	MSN
1819	0.022434298858733423	MSN
1820	0.015212037456499187	MSN
1821	0.012713358419404092	MSN
1822	0.014007636341315483	MSN
1823	0.03197969910918784	MSN
1824	0.012187857859583625	MSN
1825	0.013150933968614695	MSN
1826	0.008507726166245407	MSN
1827	0.01430969845137978	MSN
1828	0.0035608101567847243	MSN
1829	0.014954398631018728	MSN
1830	0.01966248564722929	MSN
1831	0.013438582189473632	MSN
1832	0.01590781330136262	MSN
1833	0.018645345297909503	MSN
1834	0.007912283064910404	MSN
1835	0.017946700915935074	MSN
1836	0.005151414700232129	MSN
1837	0.012841110024798668	MSN
1838	0.020383046851805926	MSN
1839	0.00949104485578293	MSN
1840	0.01756045687240725	MSN
1841	0.01656631009995315	MSN
1842	0.01925138203866601	MSN
1843	0.028342754220964116	MSN
1844	0.014899793796831767	MSN
1845	0.01675574282316351	MSN
1846	0.02693909202143306	MSN
1847	0.010462230611134361	MSN
1848	0.021768291678655023	MSN
1849	0.026253787165300666	MSN
1850	0.01890754796454036	MSN
1851	0.019348413106423965	MSN
1852	0.01671160669228824	MSN
1853	0.022471076740958097	MSN
1854	0.017181473279069784	MSN
1855	0.015905813773027758	MSN
1856	0.006002288029472663	MSN
1857	0.025109698313187646	MSN
1858	0.0037178269094053926	MSN
1859	0.024057044359247562	MSN
1860	0.019520083470068793	MSN
1861	0.01432971830865182	MSN
1862	0.013078940605672794	MSN
1863	0.015540341850019596	MSN
1864	0.016048413880976466	MSN
1865	0.015253255866054482	MSN
1866	0.01580406216821616	MSN
1867	0.01833130309805266	MSN
1868	0.01267977369954398	MSN
1869	0.01362044882314358	MSN
1870	0.018076820930808687	MSN
1871	0.008166858667721912	MSN
1872	0.009888624053306774	MSN
1873	0.027116871020255576	MSN
1874	0.02709286828422607	MSN
1875	0.015528330694938064	MSN
1876	0.02435571362733702	MSN
1877	0.025316398383521146	MSN
1878	0.01188111663839717	MSN
1879	0.01665608519028333	MSN
1880	0.022124941144188358	MSN
1881	0.03247731851900481	MSN
1882	0.02435947954649841	MSN
1883	0.018135815627207983	MSN
1884	0.020165068385519905	MSN
1885	0.023575881879155942	MSN
1886	0.020422279850406733	MSN
1887	0.018671001861386566	MSN
1888	0.014364326375484678	MSN
1889	0.014009672249588908	MSN
1890	0.016729194232162032	MSN
1891	0.028975798783183595	MSN
1892	0.009857096170642989	MSN
1893	0.01753286546759166	MSN
1894	0.039602193694432235	MSN
1895	0.008912515011812434	MSN
1896	0.017384938594354846	MSN
1897	0.004736346199710655	MSN
1898	0.008470866119145404	MSN
1899	0.016161973699773558	MSN
1900	0.015918159393197084	MSN
1901	0.01692730321995633	MSN
1902	0.01677322312467114	MSN
1903	0.0066747780022118905	MSN
1904	0.021752591599056056	MSN
1905	0.030641900146542944	MSN
1906	0.02803036345096419	MSN
1907	0.0036663263429882473	MSN
1908	0.0258127580828828	MSN
1909	0.020514512869876014	MSN
1910	0.013072646323379337	MSN
1911	0.007442330221476056	MSN
1912	0.01524248668331092	MSN
1913	0.012557296493897	MSN
1914	0.0183018373098778	MSN
1915	0.005044372659471207	MSN
1916	0.02536897754915794	MSN
1917	0.017553157512316002	MSN
1918	0.014278860483747196	MSN
1919	0.01636199060041233	MSN
1920	0.01353133991178583	MSN
1921	0.018812593358401665	MSN
1922	0.020593366865978065	MSN
1923	0.0064864750153036145	MSN
1924	0.01154491945768561	MSN
1925	0.013561504890942776	MSN
1926	0.004709869900233495	MSN
1927	0.014131206419311242	MSN
1928	0.016164506384968354	MSN
1929	0.011385263356950346	MSN
1930	0.0134347794987671	MSN
1931	0.014752080379250479	MSN
1932	0.00301893449874263	MSN
1933	0.020761713329571243	MSN
1934	0.015636976832735204	MSN
1935	0.00673790631683146	MSN
1936	0.017549531517056797	MSN
1937	0.020142106488558863	MSN
1938	0.01740064695641867	MSN
1939	0.0408307288358405	MSN
1940	0.019116880209466017	MSN
1941	0.01486441349675899	MSN
1942	0.011528776343970234	MSN
1943	0.007437656901727172	MSN
1944	0.02559850344348486	MSN
1945	0.01565233016553451	MSN
1946	0.015213039025086835	MSN
1947	0.023867027386823187	MSN
1948	0.01877972443381943	MSN
1949	0.0072065379811998825	MSN
1950	0.012241644622004257	MSN
1951	0.005187975326137316	MSN
1952	0.025884643416708965	MSN
1953	0.013575855625613574	MSN
1954	0.01665344229445782	MSN
1955	0.014679113180087956	MSN
1956	0.014160272146486451	MSN
1957	0.024669797646030913	MSN
1958	0.011388940284444387	MSN
1959	0.021305290397177972	MSN
1960	0.01005363609864903	MSN
1961	0.015595112791013034	MSN
1962	0.01751752213868434	MSN
1963	0.0145142681991613	MSN
1964	0.020240773735093677	MSN
1965	0.019444147749587398	MSN
1966	0.012002482640458391	MSN
1967	0.009877491211474392	MSN
1968	0.011624404148655036	MSN
1969	0.011603000536602069	MSN
1970	0.014247092358026197	MSN
1971	0.01415381938426381	MSN
1972	0.004340917414699491	MSN
1973	0.01633191256962104	MSN
1974	0.01742883257404858	MSN
1975	0.01821698093480353	MSN
1976	0.014205819678524575	MSN
1977	0.027977421836553877	MSN
1978	0.0326459604434733	MSN
1979	0.018438669095494506	MSN
1980	0.02175501920833855	MSN
1981	0.014829430973694152	MSN
1982	0.013514493154034326	MSN
1983	0.018499928934801423	MSN
1984	0.012582047147327195	MSN
1985	0.01099297067329671	MSN
1986	0.011609016523174776	MSN
1987	0.011533243691574924	MSN
1988	0.022695951742773127	MSN
1989	0.013425811066524925	MSN
1990	0.011889810844357153	MSN
1991	0.03098092701775188	MSN
1992	0.009295451936159707	MSN
1993	0.018542840891720445	MSN
1994	0.00414906179862203	MSN
1995	0.02236071847544966	MSN
1996	0.021645224660471574	MSN
1997	0.008141214855950527	MSN
1998	0.024838203524165773	MSN
[truncated: 4,366 more rows]
