# Supplementary material for: SyConn2: dense synaptic connectivity inference for volume electron microscopy
Source: Nat Methods. 2022 Oct 24;19(11):1367–70. doi: 10.1038/s41592-022-01624-x (PMC9636020; doi:10.1038/s41592-022-01624-x)
Supplement: Source Data Extended Data Fig. 2 — Raw number data for Extended Data Figure 2 [file 41592_2022_1624_MOESM6_ESM.zip › Extended_Data_Figure2b_source_data_syn_size_hist.csv]

	celltypes	mesh_areas
0	MSN	0.66710943
1	MSN	0.38960856
2	MSN	1.0543497
3	MSN	0.66897947
4	MSN	0.5254995
5	MSN	0.5973134
6	MSN	0.72330844
7	MSN	0.53555095
8	MSN	0.7759986
9	MSN	0.96283585
10	MSN	0.7434986
11	MSN	0.7036185
12	MSN	0.71479565
13	MSN	0.9682739
14	MSN	0.6354432
15	MSN	0.8544748
16	MSN	0.91105855
17	MSN	0.7789599
18	MSN	0.86653364
19	MSN	0.97821605
20	MSN	1.2717751
21	MSN	0.72711027
22	MSN	1.7563736
23	MSN	1.1183742
24	MSN	0.6180286
25	MSN	0.58586967
26	MSN	0.2848834
27	MSN	0.7448762
28	MSN	0.36587143
29	MSN	0.6390862
30	MSN	0.9090521
31	MSN	0.57621866
32	MSN	0.5387011
33	MSN	0.64954835
34	MSN	1.9410807
35	MSN	1.8791044
36	MSN	0.7036722
37	MSN	0.44323337
38	MSN	1.1191478
39	MSN	1.4081339
40	MSN	1.2050953
41	MSN	1.566707
42	MSN	0.9644487
43	MSN	0.94327116
44	MSN	0.6679917
45	MSN	0.34959602
46	MSN	0.29965022
47	MSN	0.7552875
48	MSN	1.144985
49	MSN	0.6808788
50	MSN	0.6928019
51	MSN	0.3152314
52	MSN	0.30092487
53	MSN	0.49235815
54	MSN	1.8665513
55	MSN	0.83462584
56	MSN	0.5633356
57	MSN	0.58247
58	MSN	0.80098826
59	MSN	1.40798
60	MSN	1.0459833
61	MSN	1.1968033
62	MSN	0.88913953
63	MSN	1.0265229
64	MSN	0.9741508
65	MSN	0.6581053
66	MSN	0.74400634
67	MSN	0.64428836
68	MSN	0.76862746
69	MSN	1.0191717
70	MSN	0.90053713
71	MSN	0.9549225
72	MSN	1.0187773
73	MSN	1.1631666
74	MSN	0.35336915
75	MSN	0.62213725
76	MSN	0.7629663
77	MSN	0.2922988
78	MSN	0.54416746
79	MSN	0.55852604
80	MSN	0.5856698
81	MSN	1.0089782
82	MSN	0.87655205
83	MSN	0.66410965
84	MSN	1.2496963
85	MSN	0.8444566
86	MSN	0.755975
87	MSN	0.8738661
88	MSN	0.7244161
89	MSN	1.254354
90	MSN	0.7364634
91	MSN	0.39686328
92	MSN	0.55275786
93	MSN	0.497564
94	MSN	1.0398736
95	MSN	0.7104486
96	MSN	0.49760732
97	MSN	0.31234398
98	MSN	0.8053339
99	MSN	1.2409742
100	MSN	1.096956
101	MSN	0.67069864
102	MSN	1.0013138
103	MSN	0.7057555
104	MSN	0.73427266
105	MSN	1.0339185
106	MSN	1.1223798
107	MSN	0.8297775
108	MSN	0.7381756
109	MSN	0.77986884
110	MSN	0.92301625
111	MSN	1.185624
112	MSN	1.1642174
113	MSN	1.2405454
114	MSN	0.50035626
115	MSN	0.9218107
116	MSN	1.2411807
117	MSN	0.80432457
118	MSN	0.9320152
119	MSN	0.40342546
120	MSN	0.47384128
121	MSN	0.57159746
122	MSN	0.50289345
123	MSN	0.7595843
124	MSN	0.9547926
125	MSN	0.42967305
126	MSN	0.2799998
127	MSN	0.6236078
128	MSN	0.96388996
129	MSN	0.51346624
130	MSN	0.6607187
131	MSN	1.38911
132	MSN	1.0128291
133	MSN	0.65238893
134	MSN	0.867609
135	MSN	0.7589083
136	MSN	0.70742816
137	MSN	0.5676134
138	MSN	1.548352
139	MSN	1.3373884
140	MSN	1.5698353
141	MSN	1.3342469
142	MSN	0.84159666
143	MSN	0.66667926
144	MSN	0.9453138
145	MSN	0.5995666
146	MSN	1.3443602
147	MSN	1.1405836
148	MSN	0.877728
149	MSN	0.68087876
150	MSN	1.4478487
151	MSN	0.7247931
152	MSN	0.9318018
153	MSN	0.5177381
154	MSN	0.7931794
155	MSN	0.9459562
156	MSN	0.8170305
157	MSN	0.7386978
158	MSN	1.1410435
159	MSN	0.89889497
160	MSN	1.0553409
161	MSN	0.8021218
162	MSN	0.8338406
163	MSN	0.5317181
164	MSN	1.0386086
165	MSN	0.62979084
166	MSN	0.69348675
167	MSN	0.97755903
168	MSN	1.1251287
169	MSN	0.6594013
170	MSN	0.6168334
171	MSN	0.33854115
172	MSN	0.6498464
173	MSN	1.5325085
174	MSN	0.7641624
175	MSN	0.70229095
176	MSN	0.8555556
177	MSN	0.77195805
178	MSN	1.5829468
179	MSN	0.855048
180	MSN	0.7615538
181	MSN	1.3178121
182	MSN	0.64240044
183	MSN	0.62775934
184	MSN	0.72762656
185	MSN	0.7349851
186	MSN	0.940119
187	MSN	1.0920334
188	MSN	0.7578273
189	MSN	0.7076329
190	MSN	0.7988023
191	MSN	1.0104699
192	MSN	1.0842959
193	MSN	0.9847022
194	MSN	0.85797906
195	MSN	0.9036517
196	MSN	0.57385784
197	MSN	0.73653835
198	MSN	0.6094501
199	MSN	0.5246491
200	MSN	0.6542707
201	MSN	0.7347843
202	MSN	1.8082455
203	MSN	1.1056187
204	MSN	0.981202
205	MSN	0.61956936
206	MSN	0.5391527
207	MSN	0.658384
208	MSN	0.7696001
209	MSN	0.7415377
210	MSN	0.8269404
211	MSN	0.77536386
212	MSN	0.32750034
213	MSN	0.9943741
214	MSN	0.58619547
215	MSN	0.9431646
216	MSN	0.8516999
217	MSN	0.8908797
218	MSN	0.59433097
219	MSN	0.984932
220	MSN	0.6222267
221	MSN	0.96415097
222	MSN	1.2859175
223	MSN	0.7286594
224	MSN	0.83253384
225	MSN	0.7221131
226	MSN	0.81128556
227	MSN	1.175323
228	MSN	0.59158283
229	MSN	0.84362465
230	MSN	0.7390666
231	MSN	1.4147135
232	MSN	0.9913846
233	MSN	0.9332244
234	MSN	0.71547043
235	MSN	1.3164164
236	MSN	0.7408169
237	MSN	0.5661694
238	MSN	1.2353867
239	MSN	1.3177673
240	MSN	0.8744322
241	MSN	0.9818145
242	MSN	0.74276745
243	MSN	0.66294694
244	MSN	0.742443
245	MSN	0.56383747
246	MSN	0.956192
247	MSN	0.8331834
248	MSN	0.25545672
249	MSN	1.3582944
250	MSN	0.88535863
251	MSN	0.60838073
252	MSN	1.4840971
253	MSN	0.5608413
254	MSN	0.6094515
255	MSN	0.52994674
256	MSN	0.39779225
257	MSN	0.2781255
258	MSN	0.81394583
259	MSN	0.57344055
260	MSN	0.66719735
261	MSN	0.53067803
262	MSN	0.7218053
263	MSN	1.0051585
264	MSN	0.7726613
265	MSN	0.70643157
266	MSN	0.6687695
267	MSN	0.9205417
268	MSN	0.7841263
269	MSN	0.41992113
270	MSN	0.8626945
271	MSN	0.7198797
272	MSN	1.2262533
273	MSN	0.38886103
274	MSN	1.3495678
275	MSN	0.80068517
276	MSN	0.6760531
277	MSN	0.794743
278	MSN	0.53798723
279	MSN	1.0151058
280	MSN	0.7634277
281	MSN	0.8984129
282	MSN	0.86103606
283	MSN	0.7074698
284	MSN	0.78968686
285	MSN	0.7724724
286	MSN	1.176435
287	MSN	1.4492705
288	MSN	0.9340313
289	MSN	0.91095096
290	MSN	0.83441883
291	MSN	0.70798564
292	MSN	0.71975374
293	MSN	0.8795228
294	MSN	0.2574227
295	MSN	0.2783059
296	MSN	1.3559437
297	MSN	0.8525749
298	MSN	0.50879884
299	MSN	0.6789974
300	MSN	0.72647595
301	MSN	0.3072207
302	MSN	0.8806567
303	MSN	0.80832684
304	MSN	0.85852385
305	MSN	0.7933745
306	MSN	0.29516715
307	MSN	1.1764318
308	MSN	0.83824515
309	MSN	1.1116453
310	MSN	0.57424265
311	MSN	0.5361197
312	MSN	0.29500642
313	MSN	0.3713506
314	MSN	0.48097497
315	MSN	0.6451844
316	MSN	0.62798995
317	MSN	1.1877192
318	MSN	0.7989861
319	MSN	0.6406046
320	MSN	0.52673393
321	MSN	0.8855025
322	MSN	0.510193
323	MSN	1.3575038
324	MSN	1.6039833
325	MSN	1.1909063
326	MSN	0.97048056
327	MSN	0.69407886
328	MSN	0.64423734
329	MSN	0.7880097
330	MSN	0.31353924
331	MSN	1.5139555
332	MSN	0.4982778
333	MSN	0.52914846
334	MSN	0.45527837
335	MSN	0.39664537
336	MSN	0.34970862
337	MSN	0.35169584
338	MSN	0.7387022
339	MSN	0.50298077
340	MSN	1.1726905
341	MSN	0.72215176
342	MSN	0.74847066
343	MSN	1.0573878
344	MSN	0.6800377
345	MSN	0.57312053
346	MSN	0.51395404
347	MSN	0.56981593
348	MSN	0.58365196
349	MSN	0.5697143
350	MSN	0.6889499
351	MSN	0.33978918
352	MSN	0.6885102
353	MSN	0.8017629
354	MSN	1.3149357
355	MSN	0.5306358
356	MSN	1.3551084
357	MSN	1.1931821
358	MSN	0.9437456
359	MSN	1.0781169
360	MSN	1.073584
361	MSN	0.68499804
362	MSN	0.48527282
363	MSN	0.42991233
364	MSN	0.3030088
365	MSN	0.6344329
366	MSN	0.33117592
367	MSN	0.77679175
368	MSN	1.2383776
369	MSN	0.8929891
370	MSN	0.59650844
371	MSN	0.67013484
372	MSN	1.1292795
373	MSN	0.5570411
374	MSN	0.36729574
375	MSN	0.33371192
376	MSN	0.8045571
377	MSN	0.6282779
378	MSN	0.9057713
379	MSN	0.95324
380	MSN	0.56025815
381	MSN	0.4862991
382	MSN	0.6320921
383	MSN	0.93307245
384	MSN	0.6405284
385	MSN	0.7189561
386	MSN	0.69013083
387	MSN	0.99190104
388	MSN	0.96973515
389	MSN	0.28656787
390	MSN	0.60929173
391	MSN	1.1340669
392	MSN	0.80838376
393	MSN	0.92974305
394	MSN	0.30224153
395	MSN	0.775253
396	MSN	0.6971671
397	MSN	0.5071697
398	MSN	0.47592393
399	MSN	1.013369
400	MSN	0.8714595
401	MSN	0.2642809
402	MSN	0.61272484
403	MSN	0.599362
404	MSN	1.4350305
405	MSN	0.69826585
406	MSN	1.1399908
407	MSN	1.1515404
408	MSN	0.7153779
409	MSN	0.73765486
410	MSN	0.88968205
411	MSN	1.1163898
412	MSN	0.6398753
413	MSN	0.70886415
414	MSN	0.2538945
415	MSN	0.7670223
416	MSN	0.5999957
417	MSN	0.6758346
418	MSN	0.80912185
419	MSN	0.7364487
420	MSN	0.8886785
421	MSN	0.6863878
422	MSN	0.7068968
423	MSN	0.4661951
424	MSN	0.771051
425	MSN	0.5419688
426	MSN	0.73776734
427	MSN	1.6709962
428	MSN	0.7583437
429	MSN	0.73435676
430	MSN	0.9806949
431	MSN	0.92222464
432	MSN	0.5608849
433	MSN	0.5825263
434	MSN	0.6814812
435	MSN	0.24045822
436	MSN	1.2291747
437	MSN	0.28121123
438	MSN	1.3615226
439	MSN	1.4751555
440	MSN	0.5617322
441	MSN	0.5858319
442	MSN	0.63482845
443	MSN	0.66520244
444	MSN	0.7999099
445	MSN	1.0394313
446	MSN	0.7723752
447	MSN	0.30538535
448	MSN	1.3003964
449	MSN	1.2299126
450	MSN	0.9417465
451	MSN	0.64337814
452	MSN	0.37165132
453	MSN	0.38574553
454	MSN	0.4666342
455	MSN	0.51462835
456	MSN	0.6765905
457	MSN	1.6325463
458	MSN	1.2362177
459	MSN	0.9601388
460	MSN	0.6162973
461	MSN	0.7240759
462	MSN	0.95181954
463	MSN	0.8245593
464	MSN	0.9540172
465	MSN	0.81165135
466	MSN	0.33599657
467	MSN	0.2783167
468	MSN	1.0613465
469	MSN	0.8203558
470	MSN	1.0637751
471	MSN	0.3539005
472	MSN	0.7501882
473	MSN	0.669547
474	MSN	0.61225057
475	MSN	0.9340856
476	MSN	0.83923817
477	MSN	1.4298234
478	MSN	1.0113235
479	MSN	1.0500717
480	MSN	0.5636179
481	MSN	0.27047274
482	MSN	1.1744612
483	MSN	0.9694799
484	MSN	0.8507137
485	MSN	0.8890341
486	MSN	0.914289
487	MSN	0.97417057
488	MSN	1.0666268
489	MSN	0.61187065
490	MSN	0.8012131
491	MSN	0.67733014
492	MSN	0.57169104
493	MSN	0.47032413
494	MSN	0.9426109
495	MSN	0.5886521
496	MSN	0.3471789
497	MSN	0.92582995
498	MSN	0.8759441
499	MSN	1.0557768
500	MSN	1.2017146
501	MSN	1.038768
502	MSN	0.8188772
503	MSN	0.52433336
504	MSN	0.6788911
505	MSN	0.62702614
506	MSN	0.6234096
507	MSN	1.5935215
508	MSN	1.1353489
509	MSN	0.92893124
510	MSN	1.7186517
511	MSN	0.5272934
512	MSN	0.6426236
513	MSN	0.91968244
514	MSN	1.3041912
515	MSN	0.9693267
516	MSN	1.0513984
517	MSN	1.4173017
518	MSN	0.50734466
519	MSN	0.66137785
520	MSN	0.55522937
521	MSN	1.0216339
522	MSN	0.71364474
523	MSN	0.69617546
524	MSN	0.8822402
525	MSN	0.6933334
526	MSN	0.49400577
527	MSN	0.87865245
528	MSN	1.0277405
529	MSN	1.4085071
530	MSN	0.7563188
531	MSN	0.69458705
532	MSN	0.29201078
533	MSN	0.8199382
534	MSN	0.5002577
535	MSN	1.2881566
536	MSN	1.1506342
537	MSN	1.3153298
538	MSN	0.6718822
539	MSN	0.33049306
540	MSN	0.5115986
541	MSN	0.3239587
542	MSN	0.92404073
543	MSN	0.9140713
544	MSN	0.49419636
545	MSN	0.886402
546	MSN	0.40674087
547	MSN	0.6733413
548	MSN	0.7105004
549	MSN	1.0457283
550	MSN	0.8689285
551	MSN	1.06988
552	MSN	0.5067592
553	MSN	0.62799364
554	MSN	0.75102717
555	MSN	0.6122815
556	MSN	0.725558
557	MSN	0.7069859
558	MSN	1.0060599
559	MSN	0.94188607
560	MSN	1.2990535
561	MSN	0.9203605
562	MSN	0.6708326
563	MSN	0.7488254
564	MSN	0.7449967
565	MSN	0.92767316
566	MSN	0.95141137
567	MSN	0.5246176
568	MSN	0.53425974
569	MSN	1.4006529
570	MSN	1.1271048
571	MSN	1.3412646
572	MSN	0.9106584
573	MSN	1.2438556
574	MSN	0.7372558
575	MSN	0.65579027
576	MSN	1.0071981
577	MSN	1.6588113
578	MSN	2.1291947
579	MSN	1.3849565
580	MSN	0.82718456
581	MSN	0.5883938
582	MSN	0.27115253
583	MSN	0.8722604
584	MSN	0.6110446
585	MSN	0.9458873
586	MSN	0.87207264
587	MSN	0.82351667
588	MSN	0.79506516
589	MSN	0.66001266
590	MSN	0.7231832
591	MSN	0.78468645
592	MSN	0.9145245
593	MSN	0.7422018
594	MSN	0.9545344
595	MSN	0.60588413
596	MSN	0.6159007
597	MSN	1.0772098
598	MSN	0.9487253
599	MSN	1.5389856
600	MSN	0.4876273
601	MSN	0.96206886
602	MSN	0.6623171
603	MSN	1.1322039
604	MSN	0.8304909
605	MSN	0.9102056
606	MSN	1.1558434
607	MSN	1.4241126
608	MSN	0.74756616
609	MSN	0.9859575
610	MSN	1.4327867
611	MSN	0.8464342
612	MSN	0.7799925
613	MSN	0.83569705
614	MSN	1.1385621
615	MSN	0.9103658
616	MSN	0.99449587
617	MSN	0.8172167
618	MSN	0.855338
619	MSN	0.4297351
620	MSN	0.58671886
621	MSN	0.5935613
622	MSN	0.8234093
623	MSN	0.7233216
624	MSN	1.3686825
625	MSN	0.7783896
626	MSN	1.6425601
627	MSN	1.3739821
628	MSN	1.5700469
629	MSN	0.76753324
630	MSN	0.63279593
631	MSN	0.82980853
632	MSN	0.8667271
633	MSN	0.7524247
634	MSN	1.4368663
635	MSN	0.73956007
636	MSN	1.2386662
637	MSN	0.6553693
638	MSN	0.81183493
639	MSN	0.5756103
640	MSN	0.6951714
641	MSN	0.8456061
642	MSN	1.1084104
643	MSN	0.7505798
644	MSN	0.5005714
645	MSN	0.7787664
646	MSN	0.7839096
647	MSN	1.2195505
648	MSN	1.6958805
649	MSN	1.5261518
650	MSN	0.74029857
651	MSN	0.5076515
652	MSN	1.1606108
653	MSN	0.51019543
654	MSN	0.6068159
655	MSN	0.97930735
656	MSN	0.87576425
657	MSN	0.779552
658	MSN	0.5970349
659	MSN	0.57293236
660	MSN	0.7770238
661	MSN	0.26812318
662	MSN	1.7041306
663	MSN	1.2302254
664	MSN	1.2925215
665	MSN	0.66349375
666	MSN	0.32056
667	MSN	1.0566771
668	MSN	0.647762
669	MSN	0.51698214
670	MSN	0.7760978
671	MSN	0.6184006
672	MSN	1.0999053
673	MSN	0.77416
674	MSN	1.0800645
675	MSN	0.72025335
676	MSN	0.8113625
677	MSN	0.68635416
678	MSN	0.31831223
679	MSN	0.9581337
680	MSN	0.64007795
681	MSN	0.5363985
682	MSN	1.4215379
683	MSN	0.52898043
684	MSN	2.513401
685	MSN	1.145793
686	MSN	0.9388798
687	MSN	1.1511867
688	MSN	1.9296843
689	MSN	0.75274235
690	MSN	0.25185856
691	MSN	0.3950848
692	MSN	0.83279425
693	MSN	0.52801025
694	MSN	0.4673662
695	MSN	0.6967018
696	MSN	0.53355837
697	MSN	0.4862639
698	MSN	0.95405185
699	MSN	1.2328464
700	MSN	0.81358314
701	MSN	0.5037785
702	MSN	0.9569594
703	MSN	0.6175987
704	MSN	0.701233
705	MSN	1.0288512
706	MSN	0.81393296
707	MSN	1.044272
708	MSN	0.6201602
709	MSN	0.8219751
710	MSN	1.2443024
711	MSN	0.5811398
712	MSN	0.83562505
713	MSN	1.161252
714	MSN	0.36078355
715	MSN	0.5913394
716	MSN	0.2659267
717	MSN	1.7587914
718	MSN	0.71914136
719	MSN	0.99838156
720	MSN	0.52515024
721	MSN	0.36959502
722	MSN	0.80087733
723	MSN	0.7895284
724	MSN	1.8925911
725	MSN	0.5176571
726	MSN	0.7213917
727	MSN	1.0871972
728	MSN	0.8507633
729	MSN	0.78114
730	MSN	1.0040375
731	MSN	0.7695244
732	MSN	0.86752135
733	MSN	1.526129
734	MSN	0.6488186
735	MSN	0.58283937
736	MSN	0.8787847
737	MSN	0.8063171
738	MSN	0.32595995
739	MSN	0.7811258
740	MSN	0.6092191
741	MSN	0.38592246
742	MSN	0.7500717
743	MSN	0.72379273
744	MSN	0.3058075
745	MSN	0.68838257
746	MSN	1.3341019
747	MSN	0.8119501
748	MSN	0.8216825
749	MSN	0.8211495
750	MSN	2.2961752
751	MSN	0.90343374
752	MSN	0.861755
753	MSN	0.515509
754	MSN	0.53483754
755	MSN	0.9015069
756	MSN	0.60990125
757	MSN	0.36108762
758	MSN	0.74338794
759	MSN	0.6705575
760	MSN	0.79120994
761	MSN	0.8946001
762	MSN	0.33239302
763	MSN	1.0539675
764	MSN	0.5747013
765	MSN	0.9814446
766	MSN	0.89001435
767	MSN	0.9807368
768	MSN	0.91777366
769	MSN	0.4395777
770	MSN	0.33563468
771	MSN	0.9284219
772	MSN	0.53910124
773	MSN	0.54965305
774	MSN	0.33255532
775	MSN	0.33690313
776	MSN	0.72520167
777	MSN	0.89462703
778	MSN	0.35102847
779	MSN	0.90131265
780	MSN	0.82776237
781	MSN	1.2889472
782	MSN	1.2454826
783	MSN	0.8353306
784	MSN	0.7418287
785	MSN	0.6857457
786	MSN	0.6839369
787	MSN	0.62599623
788	MSN	0.62975127
789	MSN	0.829075
790	MSN	0.75776786
791	MSN	0.66787726
792	MSN	0.5235663
793	MSN	0.66269904
794	MSN	0.5748282
795	MSN	0.4881558
796	MSN	0.6171334
797	MSN	1.0375559
798	MSN	1.8639873
799	MSN	1.2308764
800	MSN	0.9378464
801	MSN	0.2657642
802	MSN	0.7607733
803	MSN	0.5530691
804	MSN	0.83870524
805	MSN	1.1932365
806	MSN	0.7787613
807	MSN	0.7212622
808	MSN	0.76122636
809	MSN	0.65567
810	MSN	0.6234027
811	MSN	0.4876997
812	MSN	0.632348
813	MSN	0.96751726
814	MSN	1.00238
815	MSN	0.9550128
816	MSN	0.7417694
817	MSN	0.66154087
818	MSN	0.5057879
819	MSN	0.45541662
820	MSN	0.30250484
821	MSN	0.9644894
822	MSN	1.228546
823	MSN	0.9782912
824	MSN	0.8998127
825	MSN	0.295484
826	MSN	1.1178874
827	MSN	0.6654507
828	MSN	1.0113469
829	MSN	0.783395
830	MSN	1.2265126
831	MSN	0.670349
832	MSN	0.2876803
833	MSN	0.6244933
834	MSN	0.65972626
835	MSN	0.32288218
836	MSN	0.9056597
837	MSN	1.6061512
838	MSN	0.6851125
839	MSN	0.54191756
840	MSN	0.8466416
841	MSN	0.2845532
842	MSN	0.3249825
843	MSN	0.76922166
844	MSN	0.8545443
845	MSN	0.7826624
846	MSN	0.7057653
847	MSN	0.5818212
848	MSN	0.57160145
849	MSN	0.85309905
850	MSN	0.5660675
851	MSN	0.4770558
852	MSN	1.1612974
853	MSN	0.8983602
854	MSN	0.6368485
855	MSN	0.79861796
856	MSN	0.4754303
857	MSN	0.9279269
858	MSN	0.70145726
859	MSN	0.487725
860	MSN	0.89006
861	MSN	0.6284739
862	MSN	1.5686364
863	MSN	0.79639304
864	MSN	1.1101315
865	MSN	0.32761258
866	MSN	0.7567991
867	MSN	0.8033727
868	MSN	0.6502297
869	MSN	1.8819017
870	MSN	0.22181292
871	MSN	0.45751747
872	MSN	0.6272591
873	MSN	0.81347907
874	MSN	0.6225527
875	MSN	0.66032857
876	MSN	0.58604205
877	MSN	0.70726144
878	MSN	1.1922191
879	MSN	0.556323
880	MSN	0.8064285
881	MSN	0.6427604
882	MSN	0.89893264
883	MSN	0.63240415
884	MSN	0.66617686
885	MSN	0.84040785
886	MSN	0.6772502
887	MSN	1.3363233
888	MSN	1.2174703
889	MSN	0.56167686
890	MSN	0.50636685
891	MSN	0.7305703
892	MSN	0.31145528
893	MSN	1.2039057
894	MSN	0.47708207
895	MSN	0.6682937
896	MSN	0.6877816
897	MSN	1.5677941
898	MSN	1.0256966
899	MSN	0.58478737
900	MSN	0.9732924
901	MSN	0.8488294
902	MSN	0.590911
903	MSN	0.9112841
904	MSN	0.8040472
905	MSN	0.9780929
906	MSN	0.3616542
907	MSN	1.3969954
908	MSN	0.31705523
909	MSN	2.0882359
910	MSN	0.91333467
911	MSN	1.2572411
912	MSN	0.6178078
913	MSN	0.9355144
914	MSN	0.5577258
915	MSN	0.46150622
916	MSN	0.49113184
917	MSN	0.53585917
918	MSN	0.6494641
919	MSN	0.6327699
920	MSN	0.5298415
921	MSN	0.6144206
922	MSN	0.68169427
923	MSN	1.0270205
924	MSN	0.9048951
925	MSN	0.74474746
926	MSN	0.7217826
927	MSN	0.5171174
928	MSN	0.70435435
929	MSN	0.883504
930	MSN	1.1843936
931	MSN	1.5822914
932	MSN	0.5044819
933	MSN	2.308189
934	MSN	0.95587766
935	MSN	0.84517866
936	MSN	0.73902345
937	MSN	1.4828517
938	MSN	0.7745907
939	MSN	0.6795298
940	MSN	0.6809782
941	MSN	1.5511276
942	MSN	1.2056172
943	MSN	0.8705923
944	MSN	0.9597009
945	MSN	0.8348633
946	MSN	0.7759286
947	MSN	0.49907103
948	MSN	0.55377156
949	MSN	0.54634464
950	MSN	0.87077224
951	MSN	0.6719003
952	MSN	0.53327477
953	MSN	0.34438664
954	MSN	0.65929776
955	MSN	0.9830048
956	MSN	0.5355511
957	MSN	0.9641034
958	MSN	1.2107872
959	MSN	1.3723918
960	MSN	1.0423636
961	MSN	0.5301906
962	MSN	1.6530045
963	MSN	0.6891248
964	MSN	0.900197
965	MSN	0.60972846
966	MSN	1.0176165
967	MSN	0.7562339
968	MSN	0.6338104
969	MSN	0.33755437
970	MSN	0.28015995
971	MSN	0.6778114
972	MSN	0.82447743
973	MSN	0.6327711
974	MSN	0.84716964
975	MSN	0.61159295
976	MSN	0.26309
977	MSN	0.43334433
978	MSN	0.7643954
979	MSN	0.8914859
980	MSN	0.63768506
981	MSN	0.55504066
982	MSN	1.3121405
983	MSN	0.58877075
984	MSN	1.1771674
985	MSN	0.72850394
986	MSN	0.81675774
987	MSN	0.5837626
988	MSN	0.8045085
989	MSN	1.2223505
990	MSN	0.76947707
991	MSN	0.8971539
992	MSN	1.7729849
993	MSN	0.96543473
994	MSN	0.86927485
995	MSN	0.44625077
996	MSN	0.94801944
997	MSN	0.36347103
998	MSN	0.8885377
999	MSN	0.69327927
1000	MSN	0.9203446
1001	MSN	0.8200883
1002	MSN	0.7786983
1003	MSN	0.5084918
1004	MSN	0.86315155
1005	MSN	1.0238047
1006	MSN	0.7233455
1007	MSN	0.7133509
1008	MSN	1.0193173
1009	MSN	0.30474484
1010	MSN	0.30546057
1011	MSN	0.5452471
1012	MSN	0.7572268
1013	MSN	0.564888
1014	MSN	0.3058832
1015	MSN	0.27713165
1016	MSN	0.6717954
1017	MSN	0.5662276
1018	MSN	1.0855732
1019	MSN	1.7108673
1020	MSN	0.5911222
1021	MSN	0.8897035
1022	MSN	0.5925194
1023	MSN	0.6419444
1024	MSN	1.4979639
1025	MSN	0.90789634
1026	MSN	0.8400183
1027	MSN	0.71995986
1028	MSN	0.53791237
1029	MSN	0.31910762
1030	MSN	0.7976896
1031	MSN	1.0004045
1032	MSN	0.6504361
1033	MSN	1.0923758
1034	MSN	0.6101786
1035	MSN	1.0309435
1036	MSN	0.57281756
1037	MSN	1.1650414
1038	MSN	0.93364763
1039	MSN	1.1007638
1040	MSN	0.81342673
1041	MSN	0.7630225
1042	MSN	0.54104155
1043	MSN	0.30233955
1044	MSN	1.6731905
1045	MSN	1.1831598
1046	MSN	0.7579219
1047	MSN	0.9950149
1048	MSN	0.3354765
1049	MSN	0.89814574
1050	MSN	0.8666279
1051	MSN	0.7711975
1052	MSN	0.9517712
1053	MSN	0.9006446
1054	MSN	1.4918044
1055	MSN	1.4573272
1056	MSN	1.0858086
1057	MSN	0.9329301
1058	MSN	1.1295372
1059	MSN	0.97089744
1060	MSN	0.57212585
1061	MSN	0.9838599
1062	MSN	0.8128505
1063	MSN	0.7684372
1064	MSN	0.52593714
1065	MSN	1.0000172
1066	MSN	1.3606972
1067	MSN	0.99511284
1068	MSN	0.68775654
1069	MSN	0.77948684
1070	MSN	0.47555315
1071	MSN	1.1337432
1072	MSN	0.9605229
1073	MSN	0.8442987
1074	MSN	0.7087086
1075	MSN	1.1849774
1076	MSN	1.1071088
1077	MSN	1.318835
1078	MSN	0.50294346
1079	MSN	1.068251
1080	MSN	0.30290085
1081	MSN	1.3440491
1082	MSN	1.1121317
1083	MSN	0.6906978
1084	MSN	0.7887045
1085	MSN	1.225293
1086	MSN	0.29500058
1087	MSN	0.8592435
1088	MSN	0.6542958
1089	MSN	0.5479458
1090	MSN	0.64563775
1091	MSN	0.99907017
1092	MSN	0.7504076
1093	MSN	0.7613741
1094	MSN	0.7567192
1095	MSN	0.7283878
1096	MSN	0.66427064
1097	MSN	0.9594026
1098	MSN	1.1281261
1099	MSN	0.59752315
1100	MSN	0.7573764
1101	MSN	0.8564543
1102	MSN	0.6862613
1103	MSN	0.7595217
1104	MSN	1.3909421
1105	MSN	1.6562808
1106	MSN	0.63328505
1107	MSN	0.59761393
1108	MSN	0.53271776
1109	MSN	1.38421
1110	MSN	0.71302855
1111	MSN	1.1541051
1112	MSN	1.3013963
1113	MSN	1.0205146
1114	MSN	0.6922939
1115	MSN	0.292822
1116	MSN	1.1312397
1117	MSN	0.7215424
1118	MSN	0.65129983
1119	MSN	1.1389248
1120	MSN	1.1984136
1121	MSN	1.3161901
1122	MSN	0.7750457
1123	MSN	1.3605059
1124	MSN	0.8676215
1125	MSN	0.61752504
1126	MSN	0.8057491
1127	MSN	0.69683605
1128	MSN	0.6738963
1129	MSN	0.60373396
1130	MSN	0.6919083
1131	MSN	0.58658403
1132	MSN	1.5264453
1133	MSN	0.78077716
1134	MSN	0.7471278
1135	MSN	1.5341882
1136	MSN	1.612499
1137	MSN	0.833298
1138	MSN	0.8073175
1139	MSN	0.6548348
1140	MSN	1.2587649
1141	MSN	0.458606
1142	MSN	0.74745274
1143	MSN	0.31961173
1144	MSN	0.6739869
1145	MSN	0.47102037
1146	MSN	0.72396845
1147	MSN	0.8212836
1148	MSN	0.5574365
1149	MSN	0.5431072
1150	MSN	0.33004957
1151	MSN	0.6130763
1152	MSN	0.7294316
1153	MSN	1.3935897
1154	MSN	0.32146826
1155	MSN	1.1704141
1156	MSN	0.7686501
1157	MSN	0.5642228
1158	MSN	0.8779908
1159	MSN	0.6403385
1160	MSN	0.43932182
1161	MSN	0.6606987
1162	MSN	1.4657869
1163	MSN	1.1919436
1164	MSN	1.0134518
1165	MSN	0.65077895
1166	MSN	0.72752154
1167	MSN	0.8475774
1168	MSN	1.1443863
1169	MSN	0.718428
1170	MSN	0.68628144
1171	MSN	2.4297776
1172	MSN	0.86950636
1173	MSN	1.2030118
1174	MSN	0.5600172
1175	MSN	0.67635775
1176	MSN	1.8604531
1177	MSN	1.179509
1178	MSN	1.2060614
1179	MSN	0.53581965
1180	MSN	0.9478943
1181	MSN	0.81822926
1182	MSN	0.5394051
1183	MSN	1.0184412
1184	MSN	0.5397648
1185	MSN	0.7006447
1186	MSN	1.2364979
1187	MSN	0.7543101
1188	MSN	1.2313135
1189	MSN	0.46361566
1190	MSN	0.5168643
1191	MSN	0.7675069
1192	MSN	0.32959014
1193	MSN	0.7221078
1194	MSN	0.839766
1195	MSN	1.1472362
1196	MSN	1.0348253
1197	MSN	0.6628063
1198	MSN	0.55285674
1199	MSN	1.4855471
1200	MSN	0.93732494
1201	MSN	0.55231047
1202	MSN	2.110688
1203	MSN	0.71220773
1204	MSN	0.2876443
1205	MSN	1.4084275
1206	MSN	1.008133
1207	MSN	0.91425854
1208	MSN	0.5608886
1209	MSN	0.7400262
1210	MSN	0.5644793
1211	MSN	0.548239
1212	MSN	0.76669115
1213	MSN	0.8408638
1214	MSN	0.6254478
1215	MSN	1.1820787
1216	MSN	0.55282426
1217	MSN	2.2112396
1218	MSN	0.71509594
1219	MSN	0.774326
1220	MSN	0.6994552
1221	MSN	0.29125077
1222	MSN	0.78057545
1223	MSN	1.1089906
1224	MSN	0.278305
1225	MSN	1.458998
1226	MSN	0.51537234
1227	MSN	0.6371202
1228	MSN	0.3304981
1229	MSN	0.68004584
1230	MSN	1.0226253
1231	MSN	1.2544041
1232	MSN	0.82696694
1233	MSN	0.90599144
1234	MSN	0.391141
1235	MSN	1.142877
1236	MSN	0.7162689
1237	MSN	0.5650041
1238	MSN	0.84733194
1239	MSN	0.8165866
1240	MSN	1.1944151
1241	MSN	1.0496277
1242	MSN	0.7251208
1243	MSN	0.63572943
1244	MSN	0.49633735
1245	MSN	0.6654085
1246	MSN	0.5534671
1247	MSN	0.7381984
1248	MSN	0.31719777
1249	MSN	0.75734043
1250	MSN	1.2435874
1251	MSN	0.9870988
1252	MSN	0.5768994
1253	MSN	0.5499584
1254	MSN	0.79292136
1255	MSN	0.7396942
1256	MSN	0.66249794
1257	MSN	1.1752201
1258	MSN	1.4729981
1259	MSN	1.1185714
1260	MSN	1.295975
1261	MSN	0.9873458
1262	MSN	0.77592754
1263	MSN	0.7065548
1264	MSN	0.50727147
1265	MSN	0.46937633
1266	MSN	0.6652986
1267	MSN	0.47388566
1268	MSN	1.0256797
1269	MSN	0.70921695
1270	MSN	1.0304971
1271	MSN	1.4487967
1272	MSN	0.9983177
1273	MSN	0.5767404
1274	MSN	1.2922063
1275	MSN	1.4546663
1276	MSN	0.9733067
1277	MSN	0.59196883
1278	MSN	0.5095574
1279	MSN	0.7106571
1280	MSN	0.7893814
1281	MSN	1.0378029
1282	MSN	0.45532742
1283	MSN	0.52532464
1284	MSN	0.8088874
1285	MSN	0.7714036
1286	MSN	0.6934029
1287	MSN	0.44453695
1288	MSN	0.70476675
1289	MSN	0.3387233
1290	MSN	0.73822325
1291	MSN	0.5021281
1292	MSN	0.8486827
1293	MSN	0.2747739
1294	MSN	0.7928619
1295	MSN	0.54565334
1296	MSN	0.69322366
1297	MSN	0.71496373
1298	MSN	0.562626
1299	MSN	1.3685381
1300	MSN	0.9403635
1301	MSN	1.0156385
1302	MSN	0.31008905
1303	MSN	0.7808593
1304	MSN	0.5079134
1305	MSN	0.81052625
1306	MSN	0.57043695
1307	MSN	0.8034665
1308	MSN	0.9906187
1309	MSN	0.5364926
1310	MSN	0.37008065
1311	MSN	0.6818401
1312	MSN	1.60103
1313	MSN	0.92158604
1314	MSN	0.52450806
1315	MSN	0.6776557
1316	MSN	0.32327527
1317	MSN	0.9333443
1318	MSN	0.44256425
1319	MSN	1.1578684
1320	MSN	0.92320913
1321	MSN	1.2009372
1322	MSN	0.92989886
1323	MSN	1.0793979
1324	MSN	0.7097781
1325	MSN	1.086545
1326	MSN	0.9711091
1327	MSN	0.70116
1328	MSN	0.5448163
1329	MSN	0.5997384
1330	MSN	0.92391586
1331	MSN	0.677428
1332	MSN	0.735455
1333	MSN	0.99200106
1334	MSN	0.58439445
1335	MSN	0.7838204
1336	MSN	0.5931594
1337	MSN	0.6905422
1338	MSN	1.1384134
1339	MSN	1.1458515
1340	MSN	0.3060765
1341	MSN	0.7672315
1342	MSN	0.74221355
1343	MSN	0.76401174
1344	MSN	0.51879114
1345	MSN	1.1798654
1346	MSN	0.9645701
1347	MSN	0.3360488
1348	MSN	1.272153
1349	MSN	0.7600386
1350	MSN	0.53936946
1351	MSN	0.9939968
1352	MSN	0.92403215
1353	MSN	1.6365699
1354	MSN	0.85270953
1355	MSN	1.7770151
1356	MSN	0.2587454
1357	MSN	1.0332092
1358	MSN	1.0562922
1359	MSN	1.2844533
1360	MSN	1.3154302
1361	MSN	0.50037485
1362	MSN	0.6687802
1363	MSN	0.8568455
1364	MSN	0.7572213
1365	MSN	1.2018253
1366	MSN	1.0737705
1367	MSN	1.1001271
1368	MSN	0.82299966
1369	MSN	0.7161264
1370	MSN	0.6251919
1371	MSN	0.6387405
1372	MSN	0.7712161
1373	MSN	0.613982
1374	MSN	0.5194912
1375	MSN	0.7500921
1376	MSN	1.028486
1377	MSN	0.8918775
1378	MSN	0.3408666
1379	MSN	0.9477273
1380	MSN	0.9902995
1381	MSN	0.6014996
1382	MSN	0.8367188
1383	MSN	0.9094232
1384	MSN	1.1610247
1385	MSN	0.9577916
1386	MSN	0.7949231
1387	MSN	0.56583095
1388	MSN	1.2343299
1389	MSN	0.706624
1390	MSN	0.68505204
1391	MSN	0.7898143
1392	MSN	0.78233486
1393	MSN	0.7036789
1394	MSN	1.4381316
1395	MSN	0.58833194
1396	MSN	0.7602982
1397	MSN	0.5780234
1398	MSN	0.7695342
1399	MSN	0.6718859
1400	MSN	0.3116897
1401	MSN	0.54455024
1402	MSN	0.598296
1403	MSN	0.7956821
1404	MSN	0.9712068
1405	MSN	1.0202336
1406	MSN	1.0396563
1407	MSN	0.77588946
1408	MSN	1.1952538
1409	MSN	0.2727841
1410	MSN	0.97904336
1411	MSN	0.5983623
1412	MSN	1.0336711
1413	MSN	1.0846393
1414	MSN	0.67282885
1415	MSN	0.7106747
1416	MSN	1.1571405
1417	MSN	0.79713964
1418	MSN	0.7786974
1419	MSN	0.73873055
1420	MSN	0.62450236
1421	MSN	0.480949
1422	MSN	0.838234
1423	MSN	0.29800516
1424	MSN	0.33048505
1425	MSN	0.5619521
1426	MSN	0.888378
1427	MSN	0.39760685
1428	MSN	0.5616706
1429	MSN	1.3561106
1430	MSN	1.4202292
1431	MSN	0.5674297
1432	MSN	0.75917673
1433	MSN	0.6338948
1434	MSN	1.2242236
1435	MSN	0.5759299
1436	MSN	1.3370383
1437	MSN	0.8265446
1438	MSN	0.8585594
1439	MSN	0.28894112
1440	MSN	1.1176881
1441	MSN	0.7491197
1442	MSN	1.1652677
1443	MSN	0.9968843
1444	MSN	1.6486828
1445	MSN	0.8394202
1446	MSN	0.7270296
1447	MSN	0.27177882
1448	MSN	0.96922135
1449	MSN	0.8081269
1450	MSN	0.8150602
1451	MSN	0.30456322
1452	MSN	0.57296413
1453	MSN	0.74877447
1454	MSN	0.54802513
1455	MSN	1.0846215
1456	MSN	1.7085087
1457	MSN	0.7173877
1458	MSN	0.59101623
1459	MSN	0.8042616
1460	MSN	0.58739465
1461	MSN	0.9435851
1462	MSN	0.622376
1463	MSN	0.60673296
1464	MSN	0.8153782
1465	MSN	1.3314265
1466	MSN	0.5191087
1467	MSN	0.5514378
1468	MSN	0.7626549
1469	MSN	0.69383055
1470	MSN	1.9558645
1471	MSN	0.63632506
1472	MSN	0.9673108
1473	MSN	1.1012502
1474	MSN	0.51544505
1475	MSN	0.6021219
1476	MSN	1.0986851
1477	MSN	0.72294617
1478	MSN	0.5466774
1479	MSN	0.89904374
1480	MSN	0.6016707
1481	MSN	0.7465419
1482	MSN	0.6984369
1483	MSN	0.7639486
1484	MSN	0.87856305
1485	MSN	0.3378467
1486	MSN	1.0166327
1487	MSN	0.6142105
1488	MSN	0.41301352
1489	MSN	0.7259973
1490	MSN	0.57200354
1491	MSN	0.96245813
1492	MSN	0.63409126
1493	MSN	1.1020454
1494	MSN	0.56245667
1495	MSN	0.47584006
1496	MSN	0.29202724
1497	MSN	0.3206313
1498	MSN	0.33487588
1499	MSN	0.72208035
1500	MSN	1.2259705
1501	MSN	0.6226901
1502	MSN	0.6696463
1503	MSN	1.6904496
1504	MSN	0.9609399
1505	MSN	1.0399007
1506	MSN	0.8823807
1507	MSN	0.77626705
1508	MSN	0.884907
1509	MSN	0.51822555
1510	MSN	0.35494232
1511	MSN	0.54855865
1512	MSN	0.9672922
1513	MSN	0.9196565
1514	MSN	1.9075285
1515	MSN	0.9208568
1516	MSN	0.95124215
1517	MSN	0.6606847
1518	MSN	0.8658162
1519	MSN	0.69772714
1520	MSN	0.85598564
1521	MSN	0.5557752
1522	MSN	0.8437945
1523	MSN	1.1437552
1524	MSN	0.838088
1525	MSN	0.571136
1526	MSN	0.7240807
1527	MSN	0.7149623
1528	MSN	0.6213451
1529	MSN	0.5514863
1530	MSN	0.46804845
1531	MSN	0.7870945
1532	MSN	1.0053251
1533	MSN	0.8688184
1534	MSN	0.91072553
1535	MSN	0.710241
1536	MSN	0.8197855
1537	MSN	0.91508377
1538	MSN	1.0420094
1539	MSN	1.0022404
1540	MSN	1.0431674
1541	MSN	1.7729229
1542	MSN	0.6293853
1543	MSN	1.0257199
1544	MSN	0.97505724
1545	MSN	0.57464314
1546	MSN	0.5715306
1547	MSN	0.75051457
1548	MSN	0.8241555
1549	MSN	0.7934071
1550	MSN	0.629552
1551	MSN	0.7970224
1552	MSN	0.8870358
1553	MSN	0.91113603
1554	MSN	0.7813449
1555	MSN	0.2930584
1556	MSN	0.3052836
1557	MSN	1.4904264
1558	MSN	0.98481697
1559	MSN	0.91743207
1560	MSN	0.7351956
1561	MSN	1.2119324
1562	MSN	0.6500448
1563	MSN	0.83862925
1564	MSN	0.8129811
1565	MSN	0.29690823
1566	MSN	0.7090373
1567	MSN	1.0478165
1568	MSN	0.8472594
1569	MSN	0.6445481
1570	MSN	1.3922654
1571	MSN	0.83218616
1572	MSN	1.7960097
1573	MSN	0.8685883
1574	MSN	0.51929545
1575	MSN	0.28162128
1576	MSN	0.9165413
1577	MSN	0.79692304
1578	MSN	0.6837817
1579	MSN	0.7447008
1580	MSN	1.4452937
1581	MSN	0.56435883
1582	MSN	0.3045552
1583	MSN	1.1510571
1584	MSN	0.9612079
1585	MSN	0.83783275
1586	MSN	0.6176353
1587	MSN	1.014605
1588	MSN	0.63850576
1589	MSN	1.6828884
1590	MSN	0.92512125
1591	MSN	1.606571
1592	MSN	0.6664137
1593	MSN	0.61039144
1594	MSN	0.7651878
1595	MSN	0.87747705
1596	MSN	0.92369395
1597	MSN	0.9861863
1598	MSN	0.9076906
1599	MSN	0.93868756
1600	MSN	0.6266395
1601	MSN	0.95526475
1602	MSN	0.6080082
1603	MSN	2.2760084
1604	MSN	1.2196089
1605	MSN	0.4496355
1606	MSN	0.5826695
1607	MSN	0.6120887
1608	MSN	0.51405954
1609	MSN	0.65392506
1610	MSN	0.6305278
1611	MSN	2.1031137
1612	MSN	0.71855813
1613	MSN	1.5082
1614	MSN	0.89319164
1615	MSN	1.302261
1616	MSN	1.1040242
1617	MSN	1.486413
1618	MSN	1.610003
1619	MSN	0.84817934
1620	MSN	0.7650507
1621	MSN	0.3523794
1622	MSN	0.40142024
1623	MSN	0.64565736
1624	MSN	0.7669349
1625	MSN	0.8133071
1626	MSN	0.81071424
1627	MSN	0.40156424
1628	MSN	0.7464064
1629	MSN	1.0243486
1630	MSN	0.79634255
1631	MSN	0.6866912
1632	MSN	1.6491635
1633	MSN	0.8258283
1634	MSN	0.90734553
1635	MSN	0.6972244
1636	MSN	0.28760022
1637	MSN	0.6666414
1638	MSN	0.6682169
1639	MSN	0.57609814
1640	MSN	0.5199518
1641	MSN	0.8018697
1642	MSN	1.3708119
1643	MSN	1.0537983
1644	MSN	0.8453256
1645	MSN	0.97453344
1646	MSN	0.79420596
1647	MSN	1.0652738
1648	MSN	0.67344314
1649	MSN	0.6600946
1650	MSN	0.71193135
1651	MSN	0.9658708
1652	MSN	0.6565554
1653	MSN	1.281615
1654	MSN	0.28929964
1655	MSN	0.32287338
1656	MSN	0.4972745
1657	MSN	0.5380022
1658	MSN	1.1065508
1659	MSN	0.51684207
1660	MSN	0.29863018
1661	MSN	0.5561185
1662	MSN	0.7174686
1663	MSN	0.7835587
1664	MSN	0.5531303
1665	MSN	0.5462649
1666	MSN	0.54354084
1667	MSN	0.74511135
1668	MSN	0.767745
1669	MSN	0.8722552
1670	MSN	0.7002521
1671	MSN	0.6840789
1672	MSN	0.9220205
1673	MSN	0.57842046
1674	MSN	0.5294076
1675	MSN	0.25576827
1676	MSN	0.36693844
1677	MSN	0.78351253
1678	MSN	0.7806748
1679	MSN	0.6692985
1680	MSN	0.6712748
1681	MSN	1.1490482
1682	MSN	0.6237475
1683	MSN	0.33286068
1684	MSN	0.6630175
1685	MSN	0.582468
1686	MSN	0.9452558
1687	MSN	0.29852453
1688	MSN	0.8139247
1689	MSN	0.46657228
1690	MSN	0.50516534
1691	MSN	1.277931
1692	MSN	1.0374376
1693	MSN	1.2158993
1694	MSN	0.95561963
1695	MSN	1.4779581
1696	MSN	0.65074515
1697	MSN	1.2036834
1698	MSN	0.9121221
1699	MSN	0.6856112
1700	MSN	0.68666685
1701	MSN	1.2810419
1702	MSN	1.0629573
1703	MSN	0.54481333
1704	MSN	0.9014625
1705	MSN	0.58255696
1706	MSN	0.66306883
1707	MSN	0.61223364
1708	MSN	0.6778103
1709	MSN	0.81706613
1710	MSN	0.51439
1711	MSN	1.6041815
1712	MSN	0.66237944
1713	MSN	0.56230783
1714	MSN	0.8762165
1715	MSN	0.26762608
1716	MSN	0.6550208
1717	MSN	0.85434866
1718	MSN	0.6291515
1719	MSN	0.59978074
1720	MSN	0.57555544
1721	MSN	0.679135
1722	MSN	0.70230055
1723	MSN	0.7782564
1724	MSN	0.523303
1725	MSN	0.8293707
1726	MSN	0.94372547
1727	MSN	0.7321692
1728	MSN	0.6299028
1729	MSN	0.5729674
1730	MSN	0.5695432
1731	MSN	0.32598227
1732	MSN	0.94899994
1733	MSN	0.5498135
1734	MSN	0.28765944
1735	MSN	1.1293958
1736	MSN	0.91848546
1737	MSN	1.0738039
1738	MSN	0.6994069
1739	MSN	0.5360639
1740	MSN	0.77520394
1741	MSN	0.7448848
1742	MSN	0.72814345
1743	MSN	0.85242724
1744	MSN	0.28500476
1745	MSN	1.2597128
1746	MSN	0.4870482
1747	MSN	0.5715648
1748	MSN	0.4834025
1749	MSN	0.30347276
1750	MSN	0.28467456
1751	MSN	1.2070324
1752	MSN	0.26872262
1753	MSN	0.52185434
1754	MSN	0.48262724
1755	MSN	0.87879515
1756	MSN	0.3154365
1757	MSN	0.45729598
1758	MSN	1.676919
1759	MSN	1.0644581
1760	MSN	0.30753022
1761	MSN	0.8252504
1762	MSN	1.1155777
1763	MSN	0.782961
1764	MSN	0.7384267
1765	MSN	0.8136282
1766	MSN	2.3958895
1767	MSN	0.5801633
1768	MSN	0.56158334
1769	MSN	0.5557163
1770	MSN	0.80233175
1771	MSN	2.0393834
1772	MSN	1.3887687
1773	MSN	1.1452061
1774	MSN	1.0221157
1775	MSN	0.9134834
1776	MSN	0.58675367
1777	MSN	0.7133745
1778	MSN	0.51889133
1779	MSN	0.7942194
1780	MSN	0.69242436
1781	MSN	0.5590425
1782	MSN	0.8213887
1783	MSN	0.8547248
1784	MSN	0.7856196
1785	MSN	0.5810318
1786	MSN	1.0476806
1787	MSN	0.842568
1788	MSN	0.53823733
1789	MSN	0.8359509
1790	MSN	0.8128154
1791	MSN	1.2041186
1792	MSN	0.7199578
1793	MSN	0.92277277
1794	MSN	0.6829582
1795	MSN	0.865554
1796	MSN	1.1481369
1797	MSN	1.0563362
1798	MSN	0.42132238
1799	MSN	0.60842335
1800	MSN	1.0310777
1801	MSN	0.7451188
1802	MSN	1.2863922
1803	MSN	1.3596044
1804	MSN	0.99965787
1805	MSN	0.81545204
1806	MSN	1.4251326
1807	MSN	0.8572077
1808	MSN	0.7429427
1809	MSN	1.2395043
1810	MSN	0.89510816
1811	MSN	0.60188985
1812	MSN	1.2899245
1813	MSN	1.011315
1814	MSN	0.94763833
1815	MSN	0.27364078
1816	MSN	0.89559585
1817	MSN	0.86187464
1818	MSN	0.767792
1819	MSN	0.7107041
1820	MSN	0.42725334
1821	MSN	0.29842174
1822	MSN	0.49483368
1823	MSN	1.4250294
1824	MSN	0.88795894
1825	MSN	0.73520154
1826	MSN	1.0062153
1827	MSN	0.5728964
1828	MSN	0.7368576
1829	MSN	1.4030741
1830	MSN	0.91949695
1831	MSN	0.32535484
1832	MSN	1.5703255
1833	MSN	0.62986875
1834	MSN	0.55423653
1835	MSN	1.2305043
1836	MSN	1.3241918
1837	MSN	0.76849943
1838	MSN	0.68818223
1839	MSN	1.2243214
1840	MSN	1.0150489
1841	MSN	0.24960995
1842	MSN	0.5729862
1843	MSN	0.497147
1844	MSN	0.50464195
1845	MSN	0.2661485
1846	MSN	0.6172278
1847	MSN	0.3205517
1848	MSN	0.6552949
1849	MSN	1.0562149
1850	MSN	0.44206187
1851	MSN	0.7410603
1852	MSN	0.5199528
1853	MSN	1.7252164
1854	MSN	0.83370113
1855	MSN	0.6870036
1856	MSN	1.3627782
1857	MSN	0.72149783
1858	MSN	0.58758956
1859	MSN	0.6295605
1860	MSN	0.9336336
1861	MSN	0.27605623
1862	MSN	0.3182339
1863	MSN	0.94965404
1864	MSN	0.71645224
1865	MSN	0.68687963
1866	MSN	0.60747373
1867	MSN	1.2171819
1868	MSN	0.8395128
1869	MSN	0.85809606
1870	MSN	0.6335685
1871	MSN	0.6991977
1872	MSN	0.6601319
1873	MSN	0.59747666
1874	MSN	1.0451623
1875	MSN	0.9700091
1876	MSN	0.7777985
1877	MSN	0.8478198
1878	MSN	1.1108829
1879	MSN	0.82410294
1880	MSN	0.80568784
1881	MSN	0.44387487
1882	MSN	0.4704144
1883	MSN	0.6283659
1884	MSN	0.7046454
1885	MSN	0.25096825
1886	MSN	0.31157503
1887	MSN	0.6963173
1888	MSN	0.97244376
1889	MSN	0.33325952
1890	MSN	0.67689633
1891	MSN	0.49442425
1892	MSN	0.80856293
1893	MSN	1.1021899
1894	MSN	0.5806232
1895	MSN	0.62055105
1896	MSN	0.55493957
1897	MSN	0.78144044
1898	MSN	0.45234588
1899	MSN	0.664965
1900	MSN	2.0127928
1901	MSN	0.8302751
1902	MSN	0.8513941
1903	MSN	0.53681
1904	MSN	1.4022595
1905	MSN	0.3468202
1906	MSN	0.6024063
1907	MSN	0.79765296
1908	MSN	1.4085246
1909	MSN	0.84088117
1910	MSN	0.80725145
1911	MSN	1.0019019
1912	MSN	1.24828
1913	MSN	0.9548717
1914	MSN	0.84460986
1915	MSN	1.1511482
1916	MSN	0.554375
1917	MSN	0.64707583
1918	MSN	0.8266436
1919	MSN	1.1892788
1920	MSN	0.6864668
1921	MSN	0.8526862
1922	MSN	0.96868026
1923	MSN	0.65807384
1924	MSN	0.7340847
1925	MSN	1.0162071
1926	MSN	0.6870231
1927	MSN	0.677044
1928	MSN	0.7315853
1929	MSN	0.7445568
1930	MSN	0.4785394
1931	MSN	1.2976018
1932	MSN	0.8445658
1933	MSN	0.64013904
1934	MSN	0.83898264
1935	MSN	0.29657626
1936	MSN	1.1046222
1937	MSN	0.9049172
1938	MSN	0.85208654
1939	MSN	0.604327
1940	MSN	1.1163368
1941	MSN	0.8317999
1942	MSN	0.99092
1943	MSN	0.86273456
1944	MSN	0.675171
1945	MSN	0.7449084
1946	MSN	0.7302806
1947	MSN	0.9261302
1948	MSN	0.4654258
1949	MSN	0.4133358
1950	MSN	0.43376344
1951	MSN	0.6409286
1952	MSN	0.66788375
1953	MSN	0.6475961
1954	MSN	0.899521
1955	MSN	0.97417426
1956	MSN	0.5469423
1957	MSN	0.62060094
1958	MSN	1.0944324
1959	MSN	0.66052085
1960	MSN	0.8316206
1961	MSN	1.0007466
1962	MSN	0.85854554
1963	MSN	0.98906654
1964	MSN	1.0016087
1965	MSN	0.6121338
1966	MSN	0.7413986
1967	MSN	0.69619185
1968	MSN	0.29992694
1969	MSN	1.3100138
1970	MSN	0.2665773
1971	MSN	0.3381348
1972	MSN	0.50589746
1973	MSN	0.59189916
1974	MSN	0.79101235
1975	MSN	1.7087831
1976	MSN	0.33037952
1977	MSN	0.7684704
1978	MSN	1.2386771
1979	MSN	0.90402126
1980	MSN	0.7410748
1981	MSN	0.8940461
1982	MSN	0.6783821
1983	MSN	0.48164123
1984	MSN	0.3209209
1985	MSN	0.7769992
1986	MSN	0.34049937
1987	MSN	1.6341013
1988	MSN	1.1461544
1989	MSN	1.00619
1990	MSN	0.87122273
1991	MSN	0.76113343
1992	MSN	0.54808
1993	MSN	0.6073044
1994	MSN	0.6937121
1995	MSN	0.61372423
1996	MSN	0.81591547
1997	MSN	0.30271715
1998	MSN	1.1527208
[truncated: 64,614 more rows]
